# Supplementary material for: The Developmental Processes of Dolycoris baccarum (L.) (Hemiptera: Pentatomidae) Under Different Temperature Regimes
Source: Insects. 2025 Dec 9;16(12):1245. doi: 10.3390/insects16121245 (PMC12733740; doi:10.3390/insects16121245)
Supplement: Supplementary file 1 [file insects-16-01245-s001.zip]

Archive with 7 entries (7 files):
- Nymphs model.xlsx
- DD_adult emergence_model_D. baccarum.xlsx
- Dev. time_nymph_instars.xlsx
- dev_e.xlsx
- long_F.xlsx
- long_t-test.xlsx
- mortality_e.xlsx
