# Supplementary material for: The Developmental Processes of Dolycoris baccarum (L.) (Hemiptera: Pentatomidae) Under Different Temperature Regimes
Source: Insects. 2025 Dec 9;16(12):1245. doi: 10.3390/insects16121245 (PMC12733740; doi:10.3390/insects16121245)
Supplement: Supplementary file 1 [file insects-16-01245-s001.zip › Nymphs model.xlsx]

## Sheet: Sheet1
Trt	score
1	3
1	2
1	3
1	2
1	.
1	3
1	3
1	3
1	2
1	3
1	3
1	3
1	3
1	3
1	3
1	3
1	3
1	3
1	3
1	3
1	2
1	3
1	3
1	3
1	3
1	3
1	3
1	.
1	3
1	4
1	2
1	3
1	3
1	3
1	4
1	3
1	2
1	2
1	3
1	3
1	.
1	2
1	3
1	3
1	3
1	3
1	3
1	.
1	3
1	.
1	2
1	4
1	3
1	3
1	3
1	3
2	3
2	3
2	3
2	3
2	3
2	3
2	4
2	3
2	3
2	3
2	3
2	3
2	3
2	3
2	3
2	4
2	4
2	3
2	3
2	3
2	3
2	3
2	3
2	4
2	3
2	3
2	3
2	3
2	3
2	.
2	3
2	3
2	3
2	.
2	.
2	3
2	3
2	3
2	3
2	3
2	4
2	4
2	3
2	3
2	3
2	3
2	4
2	4
2	4
3	4
3	3
3	3
3	3
3	3
3	4
3	4
3	4
3	3
3	3
3	4
3	3
3	3
3	3
3	.
3	4
3	4
3	4
3	4
3	.
3	4
3	4
3	4
3	4
3	4
3	4
3	3
3	3
3	4
3	4
3	5
3	5
3	4
3	4
3	4
3	5
3	4
3	3
3	4
3	4
3	4
3	4
3	4
3	4
3	.
3	3
3	3
3	3
3	3
3	3
3	3
4	5
4	4
4	5
4	4
4	.
4	4
4	4
4	5
4	.
4	6
4	6
4	4
4	6
4	6
4	4
4	6
4	4
4	5
4	5
4	5
4	5
4	6
4	6
4	6
4	5
4	5
4	5
4	5
4	5
4	5
4	5
4	4
4	4
4	4
4	.
4	5
4	6
4	6
4	6
4	6
4	5
4	5
4	5
4	5
4	5
4	5
4	5
4	5
4	5
4	7
4	6
4	6
4	6
4	6
5	9
5	10
5	9
5	11
5	9
5	14
5	.
5	.
5	9
5	10
5	9
5	9
5	9
5	9
5	.
5	.
5	9
5	9
5	9
5	9
5	.
5	.
5	.
5	.
5	.
5	11
5	11
5	11
5	9
5	9
5	9
5	9
5	.
5	9
5	11
5	9
5	.
5	10
5	10
5	.
5	.
5	.
5	.
5	9
5	10
5	10
5	.
5	.
5	9
5	9
5	9
5	.
5	.
5	9
5	.
5	9
5	10
5	9
