# Supplementary material for: The Developmental Processes of Dolycoris baccarum (L.) (Hemiptera: Pentatomidae) Under Different Temperature Regimes
Source: Insects. 2025 Dec 9;16(12):1245. doi: 10.3390/insects16121245 (PMC12733740; doi:10.3390/insects16121245)
Supplement: Supplementary file 1 [file insects-16-01245-s001.zip › DD_adult emergence_model_D. baccarum.xlsx]

## Sheet: 2018
Date	Biofix	Temp.	Seasame seed pod	DD
2018-01-01	1	0.95	0	0
2018-01-02	2	0.8	0	0
2018-01-03	3	0.2	0	0
2018-01-04	4	1.1	0	0
2018-01-05	5	2.85	0	0
2018-01-06	6	0.9	0	0
2018-01-07	7	-1	0	0
2018-01-08	8	3.5	0	0
2018-01-09	9	0.7	0	0
2018-01-10	10	-2	0	0
2018-01-11	11	-5.7	0	0
2018-01-12	12	-6.4	0	0
2018-01-13	13	-2.55	0	0
2018-01-14	14	-0.3	0	0
2018-01-15	15	5.35	0	0
2018-01-16	16	2.8	0	0
2018-01-17	17	4.75	0	0
2018-01-18	18	5.3	0	0
2018-01-19	19	3.35	0	0
2018-01-20	20	2.15	0	0
2018-01-21	21	2.6	0	0
2018-01-22	22	4	0	0
2018-01-23	23	-0.75	0	0
2018-01-24	24	-6.8	0	0
2018-01-25	25	-6	0	0
2018-01-26	26	-5.75	0	0
2018-01-27	27	-4.35	0	0
2018-01-28	28	0.8	0	0
2018-01-29	29	-2.8	0	0
2018-01-30	30	-4.35	0	0
2018-01-31	31	-1.4	0	0
2018-02-01	32	0.15	0	0
2018-02-02	33	-1.25	0	0
2018-02-03	34	-3.05	0	0
2018-02-04	35	-5.6	0	0
2018-02-05	36	-6.25	0	0
2018-02-06	37	-7.25	0	0
2018-02-07	38	-5.1	0	0
2018-02-08	39	-2.45	0	0
2018-02-09	40	2.15	0	0
2018-02-10	41	4.65	0	0
2018-02-11	42	-1.8	0	0
2018-02-12	43	-1.5	0	0
2018-02-13	44	0.1	0	0
2018-02-14	45	4.2	0	0
2018-02-15	46	5.45	0	0
2018-02-16	47	3.45	0	0
2018-02-17	48	1.95	0	0
2018-02-18	49	3.65	0	0
2018-02-19	50	6.05	0	0
2018-02-20	51	4.05	0	0
2018-02-21	52	1.3	0	0
2018-02-22	53	0.6	0	0
2018-02-23	54	2.75	0	0
2018-02-24	55	5.65	0	0
2018-02-25	56	5.65	0	0
2018-02-26	57	4.95	0	0
2018-02-27	58	6.55	0	0
2018-02-28	59	7.4	0	0
2018-03-01	60	6.65	0	0
2018-03-02	61	4.7	0	0
2018-03-03	62	8.1	0	0
2018-03-04	63	11.15	0	0
2018-03-05	64	8.65	0	0
2018-03-06	65	7.1	0	0
2018-03-07	66	4.9	0	0
2018-03-08	67	4.2	0	0
2018-03-09	68	4.45	0	0
2018-03-10	69	6.9	0	0
2018-03-11	70	8.05	0	0
2018-03-12	71	9.15	0	0
2018-03-13	72	11	0	0
2018-03-14	73	13.75	0	0
2018-03-15	74	13.45	0	0
2018-03-16	75	7.25	0	0
2018-03-17	76	5.8	0	0
2018-03-18	77	6.7	0	0
2018-03-19	78	9	0	0
2018-03-20	79	6.55	0	0
2018-03-21	80	2.75	0	0
2018-03-22	81	7.45	0	0
2018-03-23	82	7.65	0	0
2018-03-24	83	9.85	0	0
2018-03-25	84	11.85	0	0
2018-03-26	85	12.7	0	0
2018-03-27	86	13.55	0	0
2018-03-28	87	15	0.78	0.78
2018-03-29	88	16.4	2.18	2.96
2018-03-30	89	14.05	0	2.96
2018-03-31	90	14.05	0	2.96
2018-04-01	91	15.8	1.58	4.54
2018-04-02	92	17.5	3.28	7.82
2018-04-03	93	18.3	4.08	11.9
2018-04-04	94	13.25	0	11.9
2018-04-05	95	9.8	0	11.9
2018-04-06	96	11.65	0	11.9
2018-04-07	97	7	0	11.9
2018-04-08	98	6.3	0	11.9
2018-04-09	99	13.4	0	11.9
2018-04-10	100	12.55	0	11.9
2018-04-11	101	19.75	5.53	17.43
2018-04-12	102	15.7	1.48	18.91
2018-04-13	103	12.8	0	18.91
2018-04-14	104	10.5	0	18.91
2018-04-15	105	14.15	0	18.91
2018-04-16	106	12.3	0	18.91
2018-04-17	107	14.6	0.38	19.29
2018-04-18	108	15.65	1.43	20.72
2018-04-19	109	16.85	2.63	23.35
2018-04-20	110	19.3	5.08	28.43
2018-04-21	111	19	4.78	33.21
2018-04-22	112	17.75	3.53	36.74
2018-04-23	113	12.45	0	36.74
2018-04-24	114	12.65	0	36.74
2018-04-25	115	13.45	0	36.74
2018-04-26	116	15	0.78	37.52
2018-04-27	117	17.05	2.83	40.35
2018-04-28	118	16.9	2.68	43.03
2018-04-29	119	17.7	3.48	46.51
2018-04-30	120	19.3	5.08	51.59
2018-05-01	121	18.45	4.23	55.82
2018-05-02	122	15.2	0.98	56.8
2018-05-03	123	13.9	0	56.8
2018-05-04	124	13.8	0	56.8
2018-05-05	125	16.7	2.48	59.28
2018-05-06	126	16.4	2.18	61.46
2018-05-07	127	16.55	2.33	63.79
2018-05-08	128	15.9	1.68	65.47
2018-05-09	129	14.9	0.68	66.15
2018-05-10	130	17.85	3.63	69.78
2018-05-11	131	17.45	3.23	73.01
2018-05-12	132	17	2.78	75.79
2018-05-13	133	21.6	7.38	83.17
2018-05-14	134	20.75	6.53	89.7
2018-05-15	135	23.5	9.28	98.98
2018-05-16	136	23.1	8.88	107.86
2018-05-17	137	25.6	11.38	119.24
2018-05-18	138	20.05	5.83	125.07
2018-05-19	139	15.95	1.73	126.8
2018-05-20	140	14.9	0.68	127.48
2018-05-21	141	18.95	4.73	132.21
2018-05-22	142	18.55	4.33	136.54
2018-05-23	143	20.45	6.23	142.77
2018-05-24	144	20.1	5.88	148.65
2018-05-25	145	20.35	6.13	154.78
2018-05-26	146	21.2	6.98	161.76
2018-05-27	147	21.55	7.33	169.09
2018-05-28	148	22.55	8.33	177.42
2018-05-29	149	24.2	9.98	187.4
2018-05-30	150	24.3	10.08	197.48
2018-05-31	151	21.95	7.73	205.21
2018-06-01	152	23.35	9.13	214.34
2018-06-02	153	25.05	10.83	225.17
2018-06-03	154	24.95	10.73	235.9
2018-06-04	155	24.15	9.93	245.83
2018-06-05	156	22	7.78	253.61
2018-06-06	157	24.55	10.33	263.94
2018-06-07	158	25.5	11.28	275.22
2018-06-08	159	24.85	10.63	285.85
2018-06-09	160	22.9	8.68	294.53
2018-06-10	161	20.45	6.23	300.76
2018-06-11	162	18.95	4.73	305.49
2018-06-12	163	19.45	5.23	310.72
2018-06-13	164	22.2	7.98	318.7
2018-06-14	165	21.95	7.73	326.43
2018-06-15	166	20.2	5.98	332.41
2018-06-16	167	21.7	7.48	339.89
2018-06-17	168	21.8	7.58	347.47
2018-06-18	169	24.9	10.68	358.15
2018-06-19	170	23.35	9.13	367.28
2018-06-20	171	23.9	9.68	376.96
2018-06-21	172	25.05	10.83	387.79
2018-06-22	173	24.5	10.28	398.07
2018-06-23	174	25.25	11.03	409.1
2018-06-24	175	27.05	12.83	421.93
2018-06-25	176	27.6	13.38	435.31
2018-06-26	177	24	9.78	445.09
2018-06-27	178	26.75	12.53	457.62
2018-06-28	179	22.3	8.08	465.7
2018-06-29	180	25.9	11.68	477.38
2018-06-30	181	22.35	8.13	485.51
2018-07-01	182	25.3	11.08	496.59
2018-07-02	183	27.25	13.03	509.62
2018-07-03	184	24.2	9.98	519.6
2018-07-04	185	27.95	13.73	533.33
2018-07-05	186	24.4	10.18	543.51
2018-07-06	187	21.5	7.28	550.79
2018-07-07	188	21.5	7.28	558.07
2018-07-08	189	20.65	6.43	564.5
2018-07-09	190	20.05	5.83	570.33
2018-07-10	191	25.9	11.68	582.01
2018-07-11	192	28.15	13.93	595.94
2018-07-12	193	28.65	14.43	610.37
2018-07-13	194	29.8	15.58	625.95
2018-07-14	195	30.05	15.83	641.78
2018-07-15	196	30.7	16.48	658.26
2018-07-16	197	30.45	16.23	674.49
2018-07-17	198	29.55	15.33	689.82
2018-07-18	199	30.1	15.88	705.7
2018-07-19	200	30.6	16.38	722.08
2018-07-20	201	30.8	16.58	738.66
2018-07-21	202	30.7	16.48	755.14
2018-07-22	203	30.35	16.13	771.27
2018-07-23	204	30.8	16.58	787.85
2018-07-24	205	31.05	16.83	804.68
2018-07-25	206	31.55	17.33	822.01
2018-07-26	207	32.6	18.38	840.39
2018-07-27	208	32.85	18.63	859.02
2018-07-28	209	31.3	17.08	876.1
2018-07-29	210	31.1	16.88	892.98
2018-07-30	211	29.25	15.03	908.01
2018-07-31	212	29.95	15.73	923.74
2018-08-01	213	30.95	16.73	940.47
2018-08-02	214	30.9	16.68	957.15
2018-08-03	215	30.3	16.08	973.23
2018-08-04	216	30.9	16.68	989.91
2018-08-05	217	31.7	17.48	1007.39
2018-08-06	218	31.2	16.98	1024.37
2018-08-07	219	29.55	15.33	1039.7
2018-08-08	220	30.25	16.03	1055.73
2018-08-09	221	30.3	16.08	1071.81
2018-08-10	222	27.85	13.63	1085.44
2018-08-11	223	27.85	13.63	1099.07
2018-08-12	224	28.65	14.43	1113.5
2018-08-13	225	31.1	16.88	1130.38
2018-08-14	226	30.75	16.53	1146.91
2018-08-15	227	29.1	14.88	1161.79
2018-08-16	228	27.8	13.58	1175.37
2018-08-17	229	25	10.78	1186.15
2018-08-18	230	24.05	9.83	1195.98
2018-08-19	231	25.3	11.08	1207.06
2018-08-20	232	26.65	12.43	1219.49
2018-08-21	233	27.55	13.33	1232.82
2018-08-22	234	29.15	14.93	1247.75
2018-08-23	235	28.4	14.18	1261.93
2018-08-24	236	29	14.78	1276.71
2018-08-25	237	25.55	11.33	1288.04
2018-08-26	238	22.35	8.13	1296.17
2018-08-27	239	24.1	9.88	1306.05
2018-08-28	240	27.8	13.58	1319.63
2018-08-29	241	27.45	13.23	1332.86
2018-08-30	242	28	13.78	1346.64
2018-08-31	243	24.8	10.58	1357.22
2018-09-01	244	23.65	9.43	1366.65
2018-09-02	245	22.6	8.38	1375.03
2018-09-03	246	24.1	9.88	1384.91
2018-09-04	247	24.7	10.48	1395.39
2018-09-05	248	23	8.78	1404.17
2018-09-06	249	21.85	7.63	1411.8
2018-09-07	250	23.05	8.83	1420.63
2018-09-08	251	20.25	6.03	1426.66
2018-09-09	252	22	7.78	1434.44
2018-09-10	253	21.3	7.08	1441.52
2018-09-11	254	20.6	6.38	1447.9
2018-09-12	255	21.85	7.63	1455.53
2018-09-13	256	21.15	6.93	1462.46
2018-09-14	257	22.05	7.83	1470.29
2018-09-15	258	22.75	8.53	1478.82
2018-09-16	259	25.75	11.53	1490.35
2018-09-17	260	24	9.78	1500.13
2018-09-18	261	23.8	9.58	1509.71
2018-09-19	262	21.85	7.63	1517.34
2018-09-20	263	21.35	7.13	1524.47
2018-09-21	264	19.75	5.53	1530
2018-09-22	265	22.25	8.03	1538.03
2018-09-23	266	21.25	7.03	1545.06
2018-09-24	267	16.8	2.58	1547.64
2018-09-25	268	16.95	2.73	1550.37
2018-09-26	269	19.45	5.23	1555.6
2018-09-27	270	18.45	4.23	1559.83
2018-09-28	271	17.6	3.38	1563.21
2018-09-29	272	18.2	3.98	1567.19
2018-09-30	273	20.9	6.68	1573.87
2018-10-01	274	15.85	1.63	1575.5
2018-10-02	275	16.25	2.03	1577.53
2018-10-03	276	16.15	1.93	1579.46
2018-10-04	277	17.8	3.58	1583.04
2018-10-05	278	19.05	4.83	1587.87
2018-10-06	279	20.6	6.38	1594.25
2018-10-07	280	20.35	6.13	1600.38
2018-10-08	281	16.95	2.73	1603.11
2018-10-09	282	15.25	1.03	1604.14
2018-10-10	283	15.25	1.03	1605.17
2018-10-11	284	12.45	0	1605.17
2018-10-12	285	11.15	0	1605.17
2018-10-13	286	13.1	0	1605.17
2018-10-14	287	14.55	0.33	1605.5
2018-10-15	288	16.1	1.88	1607.38
2018-10-16	289	13.5	0	1607.38
2018-10-17	290	14.35	0.13	1607.51
2018-10-18	291	13.3	0	1607.51
2018-10-19	292	13.85	0	1607.51
2018-10-20	293	13.1	0	1607.51
2018-10-21	294	12.9	0	1607.51
2018-10-22	295	13.45	0	1607.51
2018-10-23	296	15.95	1.73	1609.24
2018-10-24	297	13.1	0	1609.24
2018-10-25	298	12.9	0	1609.24
2018-10-26	299	12	0	1609.24
2018-10-27	300	10.7	0	1609.24
2018-10-28	301	10.15	0	1609.24
2018-10-29	302	11	0	1609.24
2018-10-30	303	8.35	0	1609.24
2018-10-31	304	8.8	0	1609.24
2018-11-01	305	8.75	0	1609.24
2018-11-02	306	9.25	0	1609.24
2018-11-03	307	10.35	0	1609.24
2018-11-04	308	11.25	0	1609.24
2018-11-05	309	11.45	0	1609.24
2018-11-06	310	12.35	0	1609.24
2018-11-07	311	13.6	0	1609.24
2018-11-08	312	15.6	1.38	1610.62
2018-11-09	313	11.35	0	1610.62
2018-11-10	314	11.3	0	1610.62
2018-11-11	315	10.35	0	1610.62
2018-11-12	316	12.05	0	1610.62
2018-11-13	317	10.45	0	1610.62
2018-11-14	318	10.3	0	1610.62
2018-11-15	319	10.05	0	1610.62
2018-11-16	320	8	0	1610.62
2018-11-17	321	9.6	0	1610.62
2018-11-18	322	7.2	0	1610.62
2018-11-19	323	8.6	0	1610.62
2018-11-20	324	7.35	0	1610.62
2018-11-21	325	5	0	1610.62
2018-11-22	326	4.1	0	1610.62
2018-11-23	327	2.8	0	1610.62
2018-11-24	328	0.95	0	1610.62
2018-11-25	329	4.15	0	1610.62
2018-11-26	330	6.35	0	1610.62
2018-11-27	331	7.2	0	1610.62
2018-11-28	332	7.2	0	1610.62
2018-11-29	333	5.75	0	1610.62
2018-11-30	334	7.35	0	1610.62
2018-12-01	335	6.75	0	1610.62
2018-12-02	336	8.8	0	1610.62
2018-12-03	337	12.75	0	1610.62
2018-12-04	338	13.15	0	1610.62
2018-12-05	339	7.45	0	1610.62
2018-12-06	340	6	0	1610.62
2018-12-07	341	0.8	0	1610.62
2018-12-08	342	-2.8	0	1610.62
2018-12-09	343	-0.9	0	1610.62
2018-12-10	344	0.1	0	1610.62
2018-12-11	345	0.95	0	1610.62
2018-12-12	346	-0.15	0	1610.62
2018-12-13	347	0.5	0	1610.62
2018-12-14	348	0.05	0	1610.62
2018-12-15	349	-0.45	0	1610.62
2018-12-16	350	-1.05	0	1610.62
2018-12-17	351	3.3	0	1610.62
2018-12-18	352	1.9	0	1610.62
2018-12-19	353	4.75	0	1610.62
2018-12-20	354	5.05	0	1610.62
2018-12-21	355	5.55	0	1610.62
2018-12-22	356	7.2	0	1610.62
2018-12-23	357	6.5	0	1610.62
2018-12-24	358	1.35	0	1610.62
2018-12-25	359	0.65	0	1610.62
2018-12-26	360	5.95	0	1610.62
2018-12-27	361	-1.6	0	1610.62
2018-12-28	362	-4.55	0	1610.62
2018-12-29	363	-4.55	0	1610.62
2018-12-30	364	-1.7	0	1610.62
2018-12-31	365	-0.7	0	1610.62
2019-01-01	366
2019-01-02				4.5265
				492.22
				3.27215

## Sheet: 2019
Date	Bio-fix	2019	sesame seed pod	DD
2019-01-01	1	-1	0	0
2019-01-02	2	-0.75	0	0
2019-01-03	3	-0.35	0	0
2019-01-04	4	-0.65	0	0
2019-01-05	5	2.75	0	0
2019-01-06	6	1.45	0	0
2019-01-07	7	0.4	0	0
2019-01-08	8	2.1	0	0
2019-01-09	9	0.4	0	0
2019-01-10	10	2.6	0	0
2019-01-11	11	2.85	0	0
2019-01-12	12	2.85	0	0
2019-01-13	13	3.85	0	0
2019-01-14	14	3.05	0	0
2019-01-15	15	3.85	0	0
2019-01-16	16	0.3	0	0
2019-01-17	17	0.4	0	0
2019-01-18	18	1.9	0	0
2019-01-19	19	4.9	0	0
2019-01-20	20	4.2	0	0
2019-01-21	21	1.95	0	0
2019-01-22	22	1.8	0	0
2019-01-23	23	2.65	0	0
2019-01-24	24	2.35	0	0
2019-01-25	25	0.3	0	0
2019-01-26	26	-0.75	0	0
2019-01-27	27	-0.1	0	0
2019-01-28	28	2.45	0	0
2019-01-29	29	1.55	0	0
2019-01-30	30	4.75	0	0
2019-01-31	31	1.45	0	0
2019-02-01	32	-0.7	0	0
2019-02-02	33	0.3	0	0
2019-02-03	34	7.8	0	0
2019-02-04	35	4.45	0	0
2019-02-05	36	3.25	0	0
2019-02-06	37	6.6	0	0
2019-02-07	38	6.45	0	0
2019-02-08	39	2.45	0	0
2019-02-09	40	0.9	0	0
2019-02-10	41	2.05	0	0
2019-02-11	42	1.45	0	0
2019-02-12	43	0.65	0	0
2019-02-13	44	2.4	0	0
2019-02-14	45	2.9	0	0
2019-02-15	46	4.95	0	0
2019-02-16	47	1.85	0	0
2019-02-17	48	1.55	0	0
2019-02-18	49	1.35	0	0
2019-02-19	50	4.5	0	0
2019-02-20	51	4.3	0	0
2019-02-21	52	4.15	0	0
2019-02-22	53	6.05	0	0
2019-02-23	54	6.35	0	0
2019-02-24	55	6.8	0	0
2019-02-25	56	8.15	0	0
2019-02-26	57	7.85	0	0
2019-02-27	58	9.95	0	0
2019-02-28	59	8.85	0	0
2019-03-01	60	7.8	0	0
2019-03-02	61	7.35	0	0
2019-03-03	62	10.7	0	0
2019-03-04	63	10.95	0	0
2019-03-05	64	8.3	0	0
2019-03-06	65	9.25	0	0
2019-03-07	66	7.9	0	0
2019-03-08	67	7.75	0	0
2019-03-09	68	8.35	0	0
2019-03-10	69	7.3	0	0
2019-03-11	70	8.3	0	0
2019-03-12	71	8.75	0	0
2019-03-13	72	4.5	0	0
2019-03-14	73	4.95	0	0
2019-03-15	74	6.2	0	0
2019-03-16	75	7.55	0	0
2019-03-17	76	7.05	0	0
2019-03-18	77	8.05	0	0
2019-03-19	78	12	0	0
2019-03-20	79	11.3	0	0
2019-03-21	80	15.05	0.83	0.83
2019-03-22	81	9.8	0	0.83
2019-03-23	82	7.4	0	0.83
2019-03-24	83	5.9	0	0.83
2019-03-25	84	6.9	0	0.83
2019-03-26	85	10.4	0	0.83
2019-03-27	86	11.2	0	0.83
2019-03-28	87	14.1	0	0.83
2019-03-29	88	13.2	0	0.83
2019-03-30	89	11.1	0	0.83
2019-03-31	90	7.85	0	0.83
2019-04-01	91	5.85	0	0.83
2019-04-02	92	7.35	0	0.83
2019-04-03	93	8.45	0	0.83
2019-04-04	94	10.35	0	0.83
2019-04-05	95	12.75	0	0.83
2019-04-06	96	13	0	0.83
2019-04-07	97	12.9	0	0.83
2019-04-08	98	14.15	0	0.83
2019-04-09	99	11.85	0	0.83
2019-04-10	100	9.1	0	0.83
2019-04-11	101	9.5	0	0.83
2019-04-12	102	12.5	0	0.83
2019-04-13	103	11.35	0	0.83
2019-04-14	104	11.85	0	0.83
2019-04-15	105	12.45	0	0.83
2019-04-16	106	13.8	0	0.83
2019-04-17	107	16.7	2.48	3.31
2019-04-18	108	16.25	2.03	5.34
2019-04-19	109	12.55	0	5.34
2019-04-20	110	15.1	0.88	6.22
2019-04-21	111	17.5	3.28	9.5
2019-04-22	112	19.3	5.08	14.58
2019-04-23	113	16.3	2.08	16.66
2019-04-24	114	18.25	4.03	20.69
2019-04-25	115	15.25	1.03	21.72
2019-04-26	116	11.2	0	21.72
2019-04-27	117	12.25	0	21.72
2019-04-28	118	14	0	21.72
2019-04-29	119	10.6	0	21.72
2019-04-30	120	16.35	2.13	23.85
2019-05-01	121	17.8	3.58	27.43
2019-05-02	122	17.05	2.83	30.26
2019-05-03	123	17.35	3.13	33.39
2019-05-04	124	18.35	4.13	37.52
2019-05-05	125	20.5	6.28	43.8
2019-05-06	126	16.4	2.18	45.98
2019-05-07	127	15.15	0.93	46.91
2019-05-08	128	15.1	0.88	47.79
2019-05-09	129	18.55	4.33	52.12
2019-05-10	130	18.7	4.48	56.6
2019-05-11	131	19.4	5.18	61.78
2019-05-12	132	19.85	5.63	67.41
2019-05-13	133	18	3.78	71.19
2019-05-14	134	22.55	8.33	79.52
2019-05-15	135	22.15	7.93	87.45
2019-05-16	136	22.55	8.33	95.78
2019-05-17	137	21.5	7.28	103.06
2019-05-18	138	17.95	3.73	106.79
2019-05-19	139	20	5.78	112.57
2019-05-20	140	17.9	3.68	116.25
2019-05-21	141	16.6	2.38	118.63
2019-05-22	142	19.05	4.83	123.46
2019-05-23	143	21.65	7.43	130.89
2019-05-24	144	22.9	8.68	139.57
2019-05-25	145	24.3	10.08	149.65
2019-05-26	146	24.05	9.83	159.48
2019-05-27	147	20.75	6.53	166.01
2019-05-28	148	19.35	5.13	171.14
2019-05-29	149	20.05	5.83	176.97
2019-05-30	150	20.55	6.33	183.3
2019-05-31	151	19.5	5.28	188.58
2019-06-01	152	19.95	5.73	194.31
2019-06-02	153	22.25	8.03	202.34
2019-06-03	154	23.25	9.03	211.37
2019-06-04	155	24.25	10.03	221.4
2019-06-05	156	26.3	12.08	233.48
2019-06-06	157	23.9	9.68	243.16
2019-06-07	158	19.15	4.93	248.09
2019-06-08	159	21.95	7.73	255.82
2019-06-09	160	21.2	6.98	262.8
2019-06-10	161	19.7	5.48	268.28
2019-06-11	162	20.5	6.28	274.56
2019-06-12	163	22.3	8.08	282.64
2019-06-13	164	22.75	8.53	291.17
2019-06-14	165	19.2	4.98	296.15
2019-06-15	166	22.65	8.43	304.58
2019-06-16	167	22.2	7.98	312.56
2019-06-17	168	23.65	9.43	321.99
2019-06-18	169	23.5	9.28	331.27
2019-06-19	170	24.5	10.28	341.55
2019-06-20	171	25.4	11.18	352.73
2019-06-21	172	26.3	12.08	364.81
2019-06-22	173	23.45	9.23	374.04
2019-06-23	174	22.1	7.88	381.92
2019-06-24	175	22.35	8.13	390.05
2019-06-25	176	24.25	10.03	400.08
2019-06-26	177	19.5	5.28	405.36
2019-06-27	178	25.2	10.98	416.34
2019-06-28	179	25.25	11.03	427.37
2019-06-29	180	21.2	6.98	434.35
2019-06-30	181	25.35	11.13	445.48
2019-07-01	182	24.3	10.08	455.56
2019-07-02	183	25.45	11.23	466.79
2019-07-03	184	25.15	10.93	477.72
2019-07-04	185	26.15	11.93	489.65
2019-07-05	186	26.5	12.28	501.93
2019-07-06	187	23.95	9.73	511.66
2019-07-07	188	24.3	10.08	521.74
2019-07-08	189	23.15	8.93	530.67
2019-07-09	190	22.6	8.38	539.05
2019-07-10	191	22.1	7.88	546.93
2019-07-11	192	25.35	11.13	558.06
2019-07-12	193	25.15	10.93	568.99
2019-07-13	194	24	9.78	578.77
2019-07-14	195	25.35	11.13	589.9
2019-07-15	196	25.75	11.53	601.43
2019-07-16	197	24.95	10.73	612.16
2019-07-17	198	25.25	11.03	623.19
2019-07-18	199	23.35	9.13	632.32
2019-07-19	200	23.85	9.63	641.95
2019-07-20	201	24.1	9.88	651.83
2019-07-21	202	25.75	11.53	663.36
2019-07-22	203	27.9	13.68	677.04
2019-07-23	204	28.9	14.68	691.72
2019-07-24	205	27.75	13.53	705.25
2019-07-25	206	27.1	12.88	718.13
2019-07-26	207	27.9	13.68	731.81
2019-07-27	208	27.4	13.18	744.99
2019-07-28	209	28.4	14.18	759.17
2019-07-29	210	27.95	13.73	772.9
2019-07-30	211	28.85	14.63	787.53
2019-07-31	212	29.2	14.98	802.51
2019-08-01	213	29.7	15.48	817.99
2019-08-02	214	30.65	16.43	834.42
2019-08-03	215	30.25	16.03	850.45
2019-08-04	216	29.85	15.63	866.08
2019-08-05	217	30.25	16.03	882.11
2019-08-06	218	27.1	12.88	894.99
2019-08-07	219	28.9	14.68	909.67
2019-08-08	220	29.4	15.18	924.85
2019-08-09	221	29.5	15.28	940.13
2019-08-10	222	29.8	15.58	955.71
2019-08-11	223	28.9	14.68	970.39
2019-08-12	224	29.6	15.38	985.77
2019-08-13	225	30.7	16.48	1002.25
2019-08-14	226	29.7	15.48	1017.73
2019-08-15	227	27.35	13.13	1030.86
2019-08-16	228	28.3	14.08	1044.94
2019-08-17	229	27.35	13.13	1058.07
2019-08-18	230	28.5	14.28	1072.35
2019-08-19	231	27.9	13.68	1086.03
2019-08-20	232	27.25	13.03	1099.06
2019-08-21	233	26.2	11.98	1111.04
2019-08-22	234	27.15	12.93	1123.97
2019-08-23	235	25	10.78	1134.75
2019-08-24	236	23.75	9.53	1144.28
2019-08-25	237	18.65	4.43	1148.71
2019-08-26	238	24.9	10.68	1159.39
2019-08-27	239	23.25	9.03	1168.42
2019-08-28	240	24.8	10.58	1179
2019-08-29	241	22.45	8.23	1187.23
2019-08-30	242	23.95	9.73	1196.96
2019-08-31	243	23	8.78	1205.74
2019-09-01	244	21.9	7.68	1213.42
2019-09-02	245	20.9	6.68	1220.1
2019-09-03	246	22.8	8.58	1228.68
2019-09-04	247	24.25	10.03	1238.71
2019-09-05	248	25.9	11.68	1250.39
2019-09-06	249	26.85	12.63	1263.02
2019-09-07	250	25.75	11.53	1274.55
2019-09-08	251	25.95	11.73	1286.28
2019-09-09	252	27.95	13.73	1300.01
2019-09-10	253	27.1	12.88	1312.89
2019-09-11	254	27.35	13.13	1326.02
2019-09-12	255	21.45	7.23	1333.25
2019-09-13	256	22.35	8.13	1341.38
2019-09-14	257	22.75	8.53	1349.91
2019-09-15	258	24.85	10.63	1360.54
2019-09-16	259	22.85	8.63	1369.17
2019-09-17	260	22.7	8.48	1377.65
2019-09-18	261	22.4	8.18	1385.83
2019-09-19	262	20.85	6.63	1392.46
2019-09-20	263	19.45	5.23	1397.69
2019-09-21	264	18.65	4.43	1402.12
2019-09-22	265	18.7	4.48	1406.6
2019-09-23	266	19.05	4.83	1411.43
2019-09-24	267	20.1	5.88	1417.31
2019-09-25	268	19.4	5.18	1422.49
2019-09-26	269	21.95	7.73	1430.22
2019-09-27	270	21.95	7.73	1437.95
2019-09-28	271	23.75	9.53	1447.48
2019-09-29	272	26.2	11.98	1459.46
2019-09-30	273	24.7	10.48	1469.94
2019-10-01	274	22.35	8.13	1478.07
2019-10-02	275	22.3	8.08	1486.15
2019-10-03	276	23.05	8.83	1494.98
2019-10-04	277	22.95	8.73	1503.71
2019-10-05	278	22.8	8.58	1512.29
2019-10-06	279	17.55	3.33	1515.62
2019-10-07	280	16.6	2.38	1518
2019-10-08	281	16.75	2.53	1520.53
2019-10-09	282	14.5	0.28	1520.81
2019-10-10	283	15.6	1.38	1522.19
2019-10-11	284	18.45	4.23	1526.42
2019-10-12	285	19.9	5.68	1532.1
2019-10-13	286	16.55	2.33	1534.43
2019-10-14	287	16	1.78	1536.21
2019-10-15	288	14.2	0	1536.21
2019-10-16	289	14.05	0	1536.21
2019-10-17	290	13.7	0	1536.21
2019-10-18	291	13.5	0	1536.21
2019-10-19	292	17.65	3.43	1539.64
2019-10-20	293	17.35	3.13	1542.77
2019-10-21	294	16.2	1.98	1544.75
2019-10-22	295	16.5	2.28	1547.03
2019-10-23	296	16.85	2.63	1549.66
2019-10-24	297	17.3	3.08	1552.74
2019-10-25	298	19.75	5.53	1558.27
2019-10-26	299	14.7	0.48	1558.75
2019-10-27	300	11.65	0	1558.75
2019-10-28	301	10.8	0	1558.75
2019-10-29	302	13.3	0	1558.75
2019-10-30	303	11.9	0	1558.75
2019-10-31	304	12.75	0	1558.75
2019-11-01	305	14.15	0	1558.75
2019-11-02	306	13.6	0	1558.75
2019-11-03	307	14.9	0.68	1559.43
2019-11-04	308	12.7	0	1559.43
2019-11-05	309	12.2	0	1559.43
2019-11-06	310	11.9	0	1559.43
2019-11-07	311	12	0	1559.43
2019-11-08	312	10.45	0	1559.43
2019-11-09	313	9.65	0	1559.43
2019-11-10	314	8.2	0	1559.43
2019-11-11	315	12.5	0	1559.43
2019-11-12	316	10.75	0	1559.43
2019-11-13	317	8.8	0	1559.43
2019-11-14	318	4.9	0	1559.43
2019-11-15	319	6.45	0	1559.43
2019-11-16	320	10.75	0	1559.43
2019-11-17	321	11.75	0	1559.43
2019-11-18	322	12.8	0	1559.43
2019-11-19	323	5.15	0	1559.43
2019-11-20	324	4.9	0	1559.43
2019-11-21	325	5.6	0	1559.43
2019-11-22	326	10.2	0	1559.43
2019-11-23	327	11.15	0	1559.43
2019-11-24	328	14.3	0.08	1559.51
2019-11-25	329	10.95	0	1559.51
2019-11-26	330	10.35	0	1559.51
2019-11-27	331	7.95	0	1559.51
2019-11-28	332	6.3	0	1559.51
2019-11-29	333	6.1	0	1559.51
2019-11-30	334	6.1	0	1559.51
2019-12-01	335	7.3	0	1559.51
2019-12-02	336	5.35	0	1559.51
2019-12-03	337	3.2	0	1559.51
2019-12-04	338	4.1	0	1559.51
2019-12-05	339	2.25	0	1559.51
2019-12-06	340	-1.05	0	1559.51
2019-12-07	341	0.15	0	1559.51
2019-12-08	342	2.8	0	1559.51
2019-12-09	343	3.05	0	1559.51
2019-12-10	344	6.4	0	1559.51
2019-12-11	345	8.25	0	1559.51
2019-12-12	346	2.65	0	1559.51
2019-12-13	347	1.45	0	1559.51
2019-12-14	348	4.45	0	1559.51
2019-12-15	349	5.45	0	1559.51
2019-12-16	350	6.2	0	1559.51
2019-12-17	351	7.65	0	1559.51
2019-12-18	352	8.2	0	1559.51
2019-12-19	353	5.1	0	1559.51
2019-12-20	354	2.15	0	1559.51
2019-12-21	355	0.2	0	1559.51
2019-12-22	356	2.65	0	1559.51
2019-12-23	357	3.55	0	1559.51
2019-12-24	358	4.8	0	1559.51
2019-12-25	359	4.75	0	1559.51
2019-12-26	360	5.5	0	1559.51
2019-12-27	361	1.8	0	1559.51
2019-12-28	362	1.25	0	1559.51
2019-12-29	363	0.5	0	1559.51
2019-12-30	364	7.65	0	1559.51
2019-12-31	365	0.05	0	1559.51
2020-01-01	366
2020-01-02				4.38286
				492.22
				3.16832

## Sheet: 2020
Date	Bio-fix	2020	sesame seed pod	DD
2020-01-01	1	0.1	0	0
2020-01-02	2	2.15	0	0
2020-01-03	3	2.4	0	0
2020-01-04	4	2	0	0
2020-01-05	5	2.35	0	0
2020-01-06	6	0.65	0	0
2020-01-07	7	11.15	0	0
2020-01-08	8	11.05	0	0
2020-01-09	9	3.8	0	0
2020-01-10	10	3.1	0	0
2020-01-11	11	3.05	0	0
2020-01-12	12	3.45	0	0
2020-01-13	13	1.1	0	0
2020-01-14	14	1.55	0	0
2020-01-15	15	0.15	0	0
2020-01-16	16	0.9	0	0
2020-01-17	17	3.55	0	0
2020-01-18	18	2.7	0	0
2020-01-19	19	2.4	0	0
2020-01-20	20	2.15	0	0
2020-01-21	21	1.65	0	0
2020-01-22	22	2.6	0	0
2020-01-23	23	6.55	0	0
2020-01-24	24	6.6	0	0
2020-01-25	25	7.45	0	0
2020-01-26	26	6.8	0	0
2020-01-27	27	7.4	0	0
2020-01-28	28	8.2	0	0
2020-01-29	29	7.75	0	0
2020-01-30	30	7.2	0	0
2020-01-31	31	4.6	0	0
2020-02-01	32	2.9	0	0
2020-02-02	33	4.15	0	0
2020-02-03	34	2.55	0	0
2020-02-04	35	1.25	0	0
2020-02-05	36	-0.4	0	0
2020-02-06	37	-2.5	0	0
2020-02-07	38	2.9	0	0
2020-02-08	39	3.75	0	0
2020-02-09	40	1.4	0	0
2020-02-10	41	4.4	0	0
2020-02-11	42	4.6	0	0
2020-02-12	43	9.1	0	0
2020-02-13	44	11.2	0	0
2020-02-14	45	12.3	0	0
2020-02-15	46	11.2	0	0
2020-02-16	47	6.15	0	0
2020-02-17	48	-0.65	0	0
2020-02-18	49	0.9	0	0
2020-02-19	50	3.5	0	0
2020-02-20	51	6.6	0	0
2020-02-21	52	7.5	0	0
2020-02-22	53	8.05	0	0
2020-02-23	54	4.6	0	0
2020-02-24	55	7.4	0	0
2020-02-25	56	7.95	0	0
2020-02-26	57	10.7	0	0
2020-02-27	58	6.7	0	0
2020-02-28	59	4.95	0	0
2020-02-29	60	8.65	0	0
2020-03-01	61	7.8	0	0
2020-03-02	62	7.1	0	0
2020-03-03	63	6.65	0	0
2020-03-04	64	4.5	0	0
2020-03-05	65	5.05	0	0
2020-03-06	66	5.7	0	0
2020-03-07	67	8.85	0	0
2020-03-08	68	8	0	0
2020-03-09	69	9.25	0	0
2020-03-10	70	6.25	0	0
2020-03-11	71	7	0	0
2020-03-12	72	9	0	0
2020-03-13	73	7.25	0	0
2020-03-14	74	65	50.78	50.78
2020-03-15	75	5.6	0	50.78
2020-03-16	76	9.2	0	50.78
2020-03-17	77	10.4	0	50.78
2020-03-18	78	11.6	0	50.78
2020-03-19	79	10.25	0	50.78
2020-03-20	80	11.9	0	50.78
2020-03-21	81	14.95	0.73	51.51
2020-03-22	82	11.7	0	51.51
2020-03-23	83	10.6	0	51.51
2020-03-24	84	11.2	0	51.51
2020-03-25	85	10.4	0	51.51
2020-03-26	86	15.9	1.68	53.19
2020-03-27	87	9.45	0	53.19
2020-03-28	88	9.05	0	53.19
2020-03-29	89	12.9	0	53.19
2020-03-30	90	12.45	0	53.19
2020-03-31	91	14.75	0.53	53.72
2020-04-01	92	10.55	0	53.72
2020-04-02	93	11.45	0	53.72
2020-04-03	94	12.3	0	53.72
2020-04-04	95	8.95	0	53.72
2020-04-05	96	9.2	0	53.72
2020-04-06	97	13.2	0	53.72
2020-04-07	98	14	0	53.72
2020-04-08	99	9.9	0	53.72
2020-04-09	100	11.05	0	53.72
2020-04-10	101	10.4	0	53.72
2020-04-11	102	10.45	0	53.72
2020-04-12	103	10.1	0	53.72
2020-04-13	104	11.7	0	53.72
2020-04-14	105	13.2	0	53.72
2020-04-15	106	13.65	0	53.72
2020-04-16	107	10.45	0	53.72
2020-04-17	108	14.3	0.08	53.8
2020-04-18	109	12.15	0	53.8
2020-04-19	110	14.95	0.73	54.53
2020-04-20	111	12.65	0	54.53
2020-04-21	112	8.1	0	54.53
2020-04-22	113	8.65	0	54.53
2020-04-23	114	9.65	0	54.53
2020-04-24	115	12.2	0	54.53
2020-04-25	116	14.15	0	54.53
2020-04-26	117	12.15	0	54.53
2020-04-27	118	13.75	0	54.53
2020-04-28	119	15.55	1.33	55.86
2020-04-29	120	15.5	1.28	57.14
2020-04-30	121	19.7	5.48	62.62
2020-05-01	122	20.8	6.58	69.2
2020-05-02	123	17.45	3.23	72.43
2020-05-03	124	22.65	8.43	80.86
2020-05-04	125	17.95	3.73	84.59
2020-05-05	126	19.8	5.58	90.17
2020-05-06	127	16.7	2.48	92.65
2020-05-07	128	15.45	1.23	93.88
2020-05-08	129	17.5	3.28	97.16
2020-05-09	130	19.7	5.48	102.64
2020-05-10	131	19.25	5.03	107.67
2020-05-11	132	18.95	4.73	112.4
2020-05-12	133	18.05	3.83	116.23
2020-05-13	134	18.4	4.18	120.41
2020-05-14	135	15.75	1.53	121.94
2020-05-15	136	20.95	6.73	128.67
2020-05-16	137	22.8	8.58	137.25
2020-05-17	138	20	5.78	143.03
2020-05-18	139	14.85	0.63	143.66
2020-05-19	140	15.6	1.38	145.04
2020-05-20	141	17.2	2.98	148.02
2020-05-21	142	18.3	4.08	152.1
2020-05-22	143	18.8	4.58	156.68
2020-05-23	144	20.3	6.08	162.76
2020-05-24	145	20.05	5.83	168.59
2020-05-25	146	20.8	6.58	175.17
2020-05-26	147	21.4	7.18	182.35
2020-05-27	148	20.5	6.28	188.63
2020-05-28	149	21.05	6.83	195.46
2020-05-29	150	20.8	6.58	202.04
2020-05-30	151	21.95	7.73	209.77
2020-05-31	152	23.65	9.43	219.2
2020-06-01	153	22.1	7.88	227.08
2020-06-02	154	22.45	8.23	235.31
2020-06-03	155	26	11.78	247.09
2020-06-04	156	26.1	11.88	258.97
2020-06-05	157	24.65	10.43	269.4
2020-06-06	158	24.6	10.38	279.78
2020-06-07	159	24.95	10.73	290.51
2020-06-08	160	26.3	12.08	302.59
2020-06-09	161	26.8	12.58	315.17
2020-06-10	162	26.35	12.13	327.3
2020-06-11	163	26.9	12.68	339.98
2020-06-12	164	24.6	10.38	350.36
2020-06-13	165	25.4	11.18	361.54
2020-06-14	166	24.05	9.83	371.37
2020-06-15	167	25.1	10.88	382.25
2020-06-16	168	22.75	8.53	390.78
2020-06-17	169	18.8	4.58	395.36
2020-06-18	170	23.5	9.28	404.64
2020-06-19	171	23.75	9.53	414.17
2020-06-20	172	24.4	10.18	424.35
2020-06-21	173	23.55	9.33	433.68
2020-06-22	174	24.8	10.58	444.26
2020-06-23	175	22.9	8.68	452.94
2020-06-24	176	23.55	9.33	462.27
2020-06-25	177	25.55	11.33	473.6
2020-06-26	178	25.85	11.63	485.23
2020-06-27	179	25.95	11.73	496.96
2020-06-28	180	23.15	8.93	505.89
2020-06-29	181	24.3	10.08	515.97
2020-06-30	182	23.35	9.13	525.1
2020-07-01	183	23.3	9.08	534.18
2020-07-02	184	20.65	6.43	540.61
2020-07-03	185	21.7	7.48	548.09
2020-07-04	186	23.95	9.73	557.82
2020-07-05	187	22.75	8.53	566.35
2020-07-06	188	26.65	12.43	578.78
2020-07-07	189	26.3	12.08	590.86
2020-07-08	190	25.5	11.28	602.14
2020-07-09	191	24.2	9.98	612.12
2020-07-10	192	26.75	12.53	624.65
2020-07-11	193	20.75	6.53	631.18
2020-07-12	194	19.5	5.28	636.46
2020-07-13	195	19.8	5.58	642.04
2020-07-14	196	20.05	5.83	647.87
2020-07-15	197	23.6	9.38	657.25
2020-07-16	198	23.6	9.38	666.63
2020-07-17	199	22.05	7.83	674.46
2020-07-18	200	23.8	9.58	684.04
2020-07-19	201	27.45	13.23	697.27
2020-07-20	202	27.2	12.98	710.25
2020-07-21	203	23.25	9.03	719.28
2020-07-22	204	22.75	8.53	727.81
2020-07-23	205	21.55	7.33	735.14
2020-07-24	206	23.4	9.18	744.32
2020-07-25	207	25.7	11.48	755.8
2020-07-26	208	24.15	9.93	765.73
2020-07-27	209	23.3	9.08	774.81
2020-07-28	210	24.85	10.63	785.44
2020-07-29	211	24.85	10.63	796.07
2020-07-30	212	26.15	11.93	808
2020-07-31	213	28.5	14.28	822.28
2020-08-01	214	28.35	14.13	836.41
2020-08-02	215	28.3	14.08	850.49
2020-08-03	216	28.25	14.03	864.52
2020-08-04	217	28.1	13.88	878.4
2020-08-05	218	27.45	13.23	891.63
2020-08-06	219	25.85	11.63	903.26
2020-08-07	220	24.5	10.28	913.54
2020-08-08	221	27.95	13.73	927.27
2020-08-09	222	28	13.78	941.05
2020-08-10	223	28.8	14.58	955.63
2020-08-11	224	27.15	12.93	968.56
2020-08-12	225	28.95	14.73	983.29
2020-08-13	226	29.6	15.38	998.67
2020-08-14	227	29.8	15.58	1014.25
2020-08-15	228	29.2	14.98	1029.23
2020-08-16	229	29.7	15.48	1044.71
2020-08-17	230	29.45	15.23	1059.94
2020-08-18	231	29.75	15.53	1075.47
2020-08-19	232	29.9	15.68	1091.15
2020-08-20	233	28.1	13.88	1105.03
2020-08-21	234	27.9	13.68	1118.71
2020-08-22	235	28.55	14.33	1133.04
2020-08-23	236	28.55	14.33	1147.37
2020-08-24	237	28.7	14.48	1161.85
2020-08-25	238	29.7	15.48	1177.33
2020-08-26	239	27.1	12.88	1190.21
2020-08-27	240	28.65	14.43	1204.64
2020-08-28	241	28.6	14.38	1219.02
2020-08-29	242	28.95	14.73	1233.75
2020-08-30	243	25.95	11.73	1245.48
2020-08-31	244	26.4	12.18	1257.66
2020-09-01	245	26.4	12.18	1269.84
2020-09-02	246	25.65	11.43	1281.27
2020-09-03	247	23.4	9.18	1290.45
2020-09-04	248	19.45	5.23	1295.68
2020-09-05	249	20.15	5.93	1301.61
2020-09-06	250	22.65	8.43	1310.04
2020-09-07	251	23.75	9.53	1319.57
2020-09-08	252	23.35	9.13	1328.7
2020-09-09	253	24.35	10.13	1338.83
2020-09-10	254	23.95	9.73	1348.56
2020-09-11	255	21.55	7.33	1355.89
2020-09-12	256	21.6	7.38	1363.27
2020-09-13	257	23	8.78	1372.05
2020-09-14	258	23.45	9.23	1381.28
2020-09-15	259	21.45	7.23	1388.51
2020-09-16	260	21	6.78	1395.29
2020-09-17	261	19.5	5.28	1400.57
2020-09-18	262	20.05	5.83	1406.4
2020-09-19	263	18.65	4.43	1410.83
2020-09-20	264	17.25	3.03	1413.86
2020-09-21	265	17.75	3.53	1417.39
2020-09-22	266	19.9	5.68	1423.07
2020-09-23	267	21.55	7.33	1430.4
2020-09-24	268	20.3	6.08	1436.48
2020-09-25	269	19.55	5.33	1441.81
2020-09-26	270	19	4.78	1446.59
2020-09-27	271	17.65	3.43	1450.02
2020-09-28	272	17.35	3.13	1453.15
2020-09-29	273	19	4.78	1457.93
2020-09-30	274	18.35	4.13	1462.06
2020-10-01	275	19.4	5.18	1467.24
2020-10-02	276	21.8	7.58	1474.82
2020-10-03	277	20.8	6.58	1481.4
2020-10-04	278	15	0.78	1482.18
2020-10-05	279	15.15	0.93	1483.11
2020-10-06	280	17.2	2.98	1486.09
2020-10-07	281	19.7	5.48	1491.57
2020-10-08	282	19.25	5.03	1496.6
2020-10-09	283	18.1	3.88	1500.48
2020-10-10	284	16.05	1.83	1502.31
2020-10-11	285	17.65	3.43	1505.74
2020-10-12	286	15.6	1.38	1507.12
2020-10-13	287	14.25	0.03	1507.15
2020-10-14	288	14.25	0.03	1507.18
2020-10-15	289	13.3	0	1507.18
2020-10-16	290	14.5	0.28	1507.46
2020-10-17	291	14.15	0	1507.46
2020-10-18	292	14.1	0	1507.46
2020-10-19	293	14.5	0.28	1507.74
2020-10-20	294	13.6	0	1507.74
2020-10-21	295	15.75	1.53	1509.27
2020-10-22	296	11.6	0	1509.27
2020-10-23	297	10.05	0	1509.27
2020-10-24	298	11.5	0	1509.27
2020-10-25	299	12.6	0	1509.27
2020-10-26	300	13.4	0	1509.27
2020-10-27	301	15.25	1.03	1510.3
2020-10-28	302	11.45	0	1510.3
2020-10-29	303	12.15	0	1510.3
2020-10-30	304	11.3	0	1510.3
2020-10-31	305	11.05	0	1510.3
2020-11-01	306	11.8	0	1510.3
2020-11-02	307	7	0	1510.3
2020-11-03	308	6.05	0	1510.3
2020-11-04	309	7.05	0	1510.3
2020-11-05	310	10.95	0	1510.3
2020-11-06	311	14.75	0.53	1510.83
2020-11-07	312	11.05	0	1510.83
2020-11-08	313	8.5	0	1510.83
2020-11-09	314	8.3	0	1510.83
2020-11-10	315	7.75	0	1510.83
2020-11-11	316	9.9	0	1510.83
2020-11-12	317	10.95	0	1510.83
2020-11-13	318	11.2	0	1510.83
2020-11-14	319	10.8	0	1510.83
2020-11-15	320	11.75	0	1510.83
2020-11-16	321	15.65	1.43	1512.26
2020-11-17	322	17.8	3.58	1515.84
2020-11-18	323	19.05	4.83	1520.67
2020-11-19	324	10.15	0	1520.67
2020-11-20	325	8.4	0	1520.67
2020-11-21	326	9.95	0	1520.67
2020-11-22	327	6.7	0	1520.67
2020-11-23	328	7.25	0	1520.67
2020-11-24	329	7.95	0	1520.67
2020-11-25	330	8.1	0	1520.67
2020-11-26	331	8.35	0	1520.67
2020-11-27	332	4.05	0	1520.67
2020-11-28	333	3.35	0	1520.67
2020-11-29	334	3.9	0	1520.67
2020-11-30	335	3.6	0	1520.67
2020-12-01	336	5.4	0	1520.67
2020-12-02	337	4.2	0	1520.67
2020-12-03	338	2.8	0	1520.67
2020-12-04	339	3.3	0	1520.67
2020-12-05	340	3.75	0	1520.67
2020-12-06	341	4.15	0	1520.67
2020-12-07	342	2.3	0	1520.67
2020-12-08	343	2.6	0	1520.67
2020-12-09	344	5.1	0	1520.67
2020-12-10	345	5.8	0	1520.67
2020-12-11	346	4.2	0	1520.67
2020-12-12	347	4.05	0	1520.67
2020-12-13	348	-2.05	0	1520.67
2020-12-14	349	-3.6	0	1520.67
2020-12-15	350	-3.15	0	1520.67
2020-12-16	351	-2.4	0	1520.67
2020-12-17	352	0.4	0	1520.67
2020-12-18	353	0.15	0	1520.67
2020-12-19	354	0.5	0	1520.67
2020-12-20	355	-0.25	0	1520.67
2020-12-21	356	0.85	0	1520.67
2020-12-22	357	1.35	0	1520.67
2020-12-23	358	5.35	0	1520.67
2020-12-24	359	1.4	0	1520.67
2020-12-25	360	1.65	0	1520.67
2020-12-26	361	3.05	0	1520.67
2020-12-27	362	5.75	0	1520.67
2020-12-28	363	4.5	0	1520.67
2020-12-29	364	-3.2	0	1520.67
2020-12-30	365	-3.6	0	1520.67
2020-12-31	366
2021-01-01				4.27371
				492.22
				3.08941

## Sheet: 2021
Date	Bio-fix	Temp	sesame seed pod	DD
2021-01-01	1	-2.2	0	0
2021-01-02	2	-0.65	0	0
2021-01-03	3	-0.9	0	0
2021-01-04	4	0.05	0	0
2021-01-05	5	0.25	0	0
2021-01-06	6	-4	0	0
2021-01-07	7	-6.45	0	0
2021-01-08	8	-8.9	0	0
2021-01-09	9	-7.3	0	0
2021-01-10	10	-4.95	0	0
2021-01-11	11	-3.95	0	0
2021-01-12	12	-2.9	0	0
2021-01-13	13	2.25	0	0
2021-01-14	14	4.35	0	0
2021-01-15	15	7.5	0	0
2021-01-16	16	4.8	0	0
2021-01-17	17	-2.4	0	0
2021-01-18	18	-1.9	0	0
2021-01-19	19	-1.4	0	0
2021-01-20	20	0.65	0	0
2021-01-21	21	3.65	0	0
2021-01-22	22	8.15	0	0
2021-01-23	23	10.25	0	0
2021-01-24	24	8	0	0
2021-01-25	25	8.85	0	0
2021-01-26	26	4.55	0	0
2021-01-27	27	5.8	0	0
2021-01-28	28	3.95	0	0
2021-01-29	29	-2.65	0	0
2021-01-30	30	0.25	0	0
2021-01-31	31	3.6	0	0
2021-02-01	32	7.4	0	0
2021-02-02	33	1.95	0	0
2021-02-03	34	-1.15	0	0
2021-02-04	35	2.35	0	0
2021-02-05	36	0.75	0	0
2021-02-06	37	5	0	0
2021-02-07	38	6.65	0	0
2021-02-08	39	1.9	0	0
2021-02-09	40	1.05	0	0
2021-02-10	41	3.1	0	0
2021-02-11	42	4.6	0	0
2021-02-12	43	7.95	0	0
2021-02-13	44	8.85	0	0
2021-02-14	45	5.65	0	0
2021-02-15	46	6	0	0
2021-02-16	47	2	0	0
2021-02-17	48	-2.8	0	0
2021-02-18	49	-3.45	0	0
2021-02-19	50	1.95	0	0
2021-02-20	51	8.55	0	0
2021-02-21	52	11.7	0	0
2021-02-22	53	12.1	0	0
2021-02-23	54	6.45	0	0
2021-02-24	55	5.5	0	0
2021-02-25	56	4.55	0	0
2021-02-26	57	9.1	0	0
2021-02-27	58	6.7	0	0
2021-02-28	59	6.7	0	0
2021-03-01	60	10.4	0	0
2021-03-02	61	4.7	0	0
2021-03-03	62	4.75	0	0
2021-03-04	63	6.6	0	0
2021-03-05	64	12.3	0	0
2021-03-06	65	7.8	0	0
2021-03-07	66	6.75	0	0
2021-03-08	67	7.15	0	0
2021-03-09	68	8.65	0	0
2021-03-10	69	10.05	0	0
2021-03-11	70	9.1	0	0
2021-03-12	71	9.6	0	0
2021-03-13	72	10.4	0	0
2021-03-14	73	10.5	0	0
2021-03-15	74	10.45	0	0
2021-03-16	75	14.1	0	0
2021-03-17	76	10.85	0	0
2021-03-18	77	11.5	0	0
2021-03-19	78	12.3	0	0
2021-03-20	79	9.95	0	0
2021-03-21	80	9.5	0	0
2021-03-22	81	7.9	0	0
2021-03-23	82	8.75	0	0
2021-03-24	83	9.85	0	0
2021-03-25	84	13	0	0
2021-03-26	85	14.55	0.33	0.33
2021-03-27	86	10.75	0	0.33
2021-03-28	87	14.8	0.58	0.91
2021-03-29	88	14	0	0.91
2021-03-30	89	14.55	0.33	1.24
2021-03-31	90	13.4	0	1.24
2021-04-01	91	12.9	0	1.24
2021-04-02	92	17.45	3.23	4.47
2021-04-03	93	15.05	0.83	5.3
2021-04-04	94	13.25	0	5.3
2021-04-05	95	9.75	0	5.3
2021-04-06	96	11.45	0	5.3
2021-04-07	97	13.85	0	5.3
2021-04-08	98	13.95	0	5.3
2021-04-09	99	10.8	0	5.3
2021-04-10	100	10.5	0	5.3
2021-04-11	101	12.2	0	5.3
2021-04-12	102	12.3	0	5.3
2021-04-13	103	15.25	1.03	6.33
2021-04-14	104	11.35	0	6.33
2021-04-15	105	10	0	6.33
2021-04-16	106	12.25	0	6.33
2021-04-17	107	14.4	0.18	6.51
2021-04-18	108	10.5	0	6.51
2021-04-19	109	13.15	0	6.51
2021-04-20	110	15.85	1.63	8.14
2021-04-21	111	18.5	4.28	12.42
2021-04-22	112	20.45	6.23	18.65
2021-04-23	113	17.7	3.48	22.13
2021-04-24	114	18.2	3.98	26.11
2021-04-25	115	15.3	1.08	27.19
2021-04-26	116	13.1	0	27.19
2021-04-27	117	13.25	0	27.19
2021-04-28	118	17.25	3.03	30.22
2021-04-29	119	17.55	3.33	33.55
2021-04-30	120	18.05	3.83	37.38
2021-05-01	121	11.65	0	37.38
2021-05-02	122	12.95	0	37.38
2021-05-03	123	14.35	0.13	37.51
2021-05-04	124	14.9	0.68	38.19
2021-05-05	125	18.05	3.83	42.02
2021-05-06	126	14.45	0.23	42.25
2021-05-07	127	17.05	2.83	45.08
2021-05-08	128	15.1	0.88	45.96
2021-05-09	129	17.6	3.38	49.34
2021-05-10	130	15.55	1.33	50.67
2021-05-11	131	16.75	2.53	53.2
2021-05-12	132	18.2	3.98	57.18
2021-05-13	133	21	6.78	63.96
2021-05-14	134	22.6	8.38	72.34
2021-05-15	135	20.15	5.93	78.27
2021-05-16	136	22.95	8.73	87
2021-05-17	137	18.75	4.53	91.53
2021-05-18	138	18.85	4.63	96.16
2021-05-19	139	22.7	8.48	104.64
2021-05-20	140	17.25	3.03	107.67
2021-05-21	141	19.35	5.13	112.8
2021-05-22	142	20.4	6.18	118.98
2021-05-23	143	22.1	7.88	126.86
2021-05-24	144	21.5	7.28	134.14
2021-05-25	145	18.8	4.58	138.72
2021-05-26	146	18.45	4.23	142.95
2021-05-27	147	19.3	5.08	148.03
2021-05-28	148	17.9	3.68	151.71
2021-05-29	149	19.6	5.38	157.09
2021-05-30	150	21.15	6.93	164.02
2021-05-31	151	22	7.78	171.8
2021-06-01	152	22.6	8.38	180.18
2021-06-02	153	23.25	9.03	189.21
2021-06-03	154	18.1	3.88	193.09
2021-06-04	155	22.3	8.08	201.17
2021-06-05	156	21.1	6.88	208.05
2021-06-06	157	23.1	8.88	216.93
2021-06-07	158	24.25	10.03	226.96
2021-06-08	159	26	11.78	238.74
2021-06-09	160	26	11.78	250.52
2021-06-10	161	24.6	10.38	260.9
2021-06-11	162	21.85	7.63	268.53
2021-06-12	163	23.65	9.43	277.96
2021-06-13	164	26.55	12.33	290.29
2021-06-14	165	24.35	10.13	300.42
2021-06-15	166	22.25	8.03	308.45
2021-06-16	167	21.15	6.93	315.38
2021-06-17	168	22.1	7.88	323.26
2021-06-18	169	22.9	8.68	331.94
2021-06-19	170	25.2	10.98	342.92
2021-06-20	171	24.85	10.63	353.55
2021-06-21	172	25.3	11.08	364.63
2021-06-22	173	22.8	8.58	373.21
2021-06-23	174	22.75	8.53	381.74
2021-06-24	175	23.6	9.38	391.12
2021-06-25	176	24.7	10.48	401.6
2021-06-26	177	24.5	10.28	411.88
2021-06-27	178	24.15	9.93	421.81
2021-06-28	179	25.1	10.88	432.69
2021-06-29	180	24.75	10.53	443.22
2021-06-30	181	26.05	11.83	455.05
2021-07-01	182	25.75	11.53	466.58
2021-07-02	183	25.15	10.93	477.51
2021-07-03	184	23.35	9.13	486.64
2021-07-04	185	27.7	13.48	500.12
2021-07-05	186	23.8	9.58	509.7
2021-07-06	187	23.1	8.88	518.58
2021-07-07	188	24.35	10.13	528.71
2021-07-08	189	26.1	11.88	540.59
2021-07-09	190	26.5	12.28	552.87
2021-07-10	191	27	12.78	565.65
2021-07-11	192	28.1	13.88	579.53
2021-07-12	193	28.85	14.63	594.16
2021-07-13	194	28.65	14.43	608.59
2021-07-14	195	29.25	15.03	623.62
2021-07-15	196	29.1	14.88	638.5
2021-07-16	197	28.25	14.03	652.53
2021-07-17	198	26.5	12.28	664.81
2021-07-18	199	27.3	13.08	677.89
2021-07-19	200	27.6	13.38	691.27
2021-07-20	201	29.75	15.53	706.8
2021-07-21	202	28.55	14.33	721.13
2021-07-22	203	28.7	14.48	735.61
2021-07-23	204	28.4	14.18	749.79
2021-07-24	205	29.3	15.08	764.87
2021-07-25	206	28.25	14.03	778.9
2021-07-26	207	27.95	13.73	792.63
2021-07-27	208	28.7	14.48	807.11
2021-07-28	209	28.2	13.98	821.09
2021-07-29	210	29.4	15.18	836.27
2021-07-30	211	29.45	15.23	851.5
2021-07-31	212	29.8	15.58	867.08
2021-08-01	213	30.1	15.88	882.96
2021-08-02	214	29.85	15.63	898.59
2021-08-03	215	28.45	14.23	912.82
2021-08-04	216	30.1	15.88	928.7
2021-08-05	217	30.85	16.63	945.33
2021-08-06	218	30.6	16.38	961.71
2021-08-07	219	31.25	17.03	978.74
2021-08-08	220	26.75	12.53	991.27
2021-08-09	221	28.25	14.03	1005.3
2021-08-10	222	27.55	13.33	1018.63
2021-08-11	223	28.05	13.83	1032.46
2021-08-12	224	26.8	12.58	1045.04
2021-08-13	225	26.15	11.93	1056.97
2021-08-14	226	24.9	10.68	1067.65
2021-08-15	227	24.95	10.73	1078.38
2021-08-16	228	25.15	10.93	1089.31
2021-08-17	229	24.6	10.38	1099.69
2021-08-18	230	24.35	10.13	1109.82
2021-08-19	231	25.1	10.88	1120.7
2021-08-20	232	25.3	11.08	1131.78
2021-08-21	233	23.85	9.63	1141.41
2021-08-22	234	26.5	12.28	1153.69
2021-08-23	235	24.3	10.08	1163.77
2021-08-24	236	26	11.78	1175.55
2021-08-25	237	25.15	10.93	1186.48
2021-08-26	238	28.2	13.98	1200.46
2021-08-27	239	26.8	12.58	1213.04
2021-08-28	240	27.35	13.13	1226.17
2021-08-29	241	26.25	12.03	1238.2
2021-08-30	242	27.4	13.18	1251.38
2021-08-31	243	26.75	12.53	1263.91
2021-09-01	244	25.95	11.73	1275.64
2021-09-02	245	23.2	8.98	1284.62
2021-09-03	246	22.15	7.93	1292.55
2021-09-04	247	23.75	9.53	1302.08
2021-09-05	248	22.8	8.58	1310.66
2021-09-06	249	23.9	9.68	1320.34
2021-09-07	250	24.05	9.83	1330.17
2021-09-08	251	25.15	10.93	1341.1
2021-09-09	252	24.3	10.08	1351.18
2021-09-10	253	23.25	9.03	1360.21
2021-09-11	254	24.85	10.63	1370.84
2021-09-12	255	24.8	10.58	1381.42
2021-09-13	256	23.55	9.33	1390.75
2021-09-14	257	22.6	8.38	1399.13
2021-09-15	258	24.75	10.53	1409.66
2021-09-16	259	22.1	7.88	1417.54
2021-09-17	260	21.3	7.08	1424.62
2021-09-18	261	23.4	9.18	1433.8
2021-09-19	262	22.15	7.93	1441.73
2021-09-20	263	21.85	7.63	1449.36
2021-09-21	264	23.25	9.03	1458.39
2021-09-22	265	23.35	9.13	1467.52
2021-09-23	266	21.75	7.53	1475.05
2021-09-24	267	20.6	6.38	1481.43
2021-09-25	268	21.85	7.63	1489.06
2021-09-26	269	21.95	7.73	1496.79
2021-09-27	270	22.5	8.28	1505.07
2021-09-28	271	23.3	9.08	1514.15
2021-09-29	272	23.85	9.63	1523.78
2021-09-30	273	22.35	8.13	1531.91
2021-10-01	274	22.2	7.98	1539.89
2021-10-02	275	23.15	8.93	1548.82
2021-10-03	276	22.5	8.28	1557.1
2021-10-04	277	22.75	8.53	1565.63
2021-10-05	278	24.55	10.33	1575.96
2021-10-06	279	24.3	10.08	1586.04
2021-10-07	280	23.75	9.53	1595.57
2021-10-08	281	23.5	9.28	1604.85
2021-10-09	282	24.25	10.03	1614.88
2021-10-10	283	24.75	10.53	1625.41
2021-10-11	284	20.1	5.88	1631.29
2021-10-12	285	17.6	3.38	1634.67
2021-10-13	286	19.4	5.18	1639.85
2021-10-14	287	20.65	6.43	1646.28
2021-10-15	288	20.65	6.43	1652.71
2021-10-16	289	13.9	0	1652.71
2021-10-17	290	9.35	0	1652.71
2021-10-18	291	9.95	0	1652.71
2021-10-19	292	13.4	0	1652.71
2021-10-20	293	11.7	0	1652.71
2021-10-21	294	11.1	0	1652.71
2021-10-22	295	11.65	0	1652.71
2021-10-23	296	12.75	0	1652.71
2021-10-24	297	12.6	0	1652.71
2021-10-25	298	13.8	0	1652.71
2021-10-26	299	12.55	0	1652.71
2021-10-27	300	15.05	0.83	1653.54
2021-10-28	301	13	0	1653.54
2021-10-29	302	13.95	0	1653.54
2021-10-30	303	13.25	0	1653.54
2021-10-31	304	13.9	0	1653.54
2021-11-01	305	14.45	0.23	1653.77
2021-11-02	306	11.95	0	1653.77
2021-11-03	307	12.55	0	1653.77
2021-11-04	308	13	0	1653.77
2021-11-05	309	12.3	0	1653.77
2021-11-06	310	14.05	0	1653.77
2021-11-07	311	15.2	0.98	1654.75
2021-11-08	312	12.6	0	1654.75
2021-11-09	313	8.45	0	1654.75
2021-11-10	314	9.25	0	1654.75
2021-11-11	315	8.75	0	1654.75
2021-11-12	316	6.7	0	1654.75
2021-11-13	317	7.4	0	1654.75
2021-11-14	318	9.3	0	1654.75
2021-11-15	319	10.35	0	1654.75
2021-11-16	320	11.05	0	1654.75
2021-11-17	321	8.55	0	1654.75
2021-11-18	322	10.4	0	1654.75
2021-11-19	323	10.75	0	1654.75
2021-11-20	324	11.7	0	1654.75
2021-11-21	325	12.1	0	1654.75
2021-11-22	326	7.9	0	1654.75
2021-11-23	327	4.35	0	1654.75
2021-11-24	328	7.85	0	1654.75
2021-11-25	329	8.9	0	1654.75
2021-11-26	330	6.05	0	1654.75
2021-11-27	331	5.85	0	1654.75
2021-11-28	332	5.9	0	1654.75
2021-11-29	333	7	0	1654.75
2021-11-30	334	7.65	0	1654.75
2021-12-01	335	2.85	0	1654.75
2021-12-02	336	1.95	0	1654.75
2021-12-03	337	5.3	0	1654.75
2021-12-04	338	3.85	0	1654.75
2021-12-05	339	4.55	0	1654.75
2021-12-06	340	6.95	0	1654.75
2021-12-07	341	7.9	0	1654.75
2021-12-08	342	8.05	0	1654.75
2021-12-09	343	7.25	0	1654.75
2021-12-10	344	8.35	0	1654.75
2021-12-11	345	8.3	0	1654.75
2021-12-12	346	7.1	0	1654.75
2021-12-13	347	1.8	0	1654.75
2021-12-14	348	1.65	0	1654.75
2021-12-15	349	5.55	0	1654.75
2021-12-16	350	5.15	0	1654.75
2021-12-17	351	0.9	0	1654.75
2021-12-18	352	-2.5	0	1654.75
2021-12-19	353	1.35	0	1654.75
2021-12-20	354	3.95	0	1654.75
2021-12-21	355	5.85	0	1654.75
2021-12-22	356	5.55	0	1654.75
2021-12-23	357	4.05	0	1654.75
2021-12-24	358	4.3	0	1654.75
2021-12-25	359	-1.8	0	1654.75
2021-12-26	360	-5.25	0	1654.75
2021-12-27	361	-2.45	0	1654.75
2021-12-28	362	1	0	1654.75
2021-12-29	363	3.15	0	1654.75
2021-12-30	364	2	0	1654.75
2021-12-31	365	-0.5	0	1654.75
				492.22
				3.36181

## Sheet: 2022
Date	Bio-fix	Temp	sesame seed pod	DD
2022-01-01	1	-1.3	0	0
2022-01-02	2	-0.5	0	0
2022-01-03	3	-0.4	0	0
2022-01-04	4	0.3	0	0
2022-01-05	5	1.7	0	0
2022-01-06	6	3.2	0	0
2022-01-07	7	-0.3	0	0
2022-01-08	8	0.1	0	0
2022-01-09	9	1.7	0	0
2022-01-10	10	2.6	0	0
2022-01-11	11	0.7	0	0
2022-01-12	12	-1.6	0	0
2022-01-13	13	-2.2	0	0
2022-01-14	14	-2.5	0	0
2022-01-15	15	0.2	0	0
2022-01-16	16	1	0	0
2022-01-17	17	-0.2	0	0
2022-01-18	18	-1.9	0	0
2022-01-19	19	-0.7	0	0
2022-01-20	20	-0.8	0	0
2022-01-21	21	-1.2	0	0
2022-01-22	22	2.3	0	0
2022-01-23	23	6.9	0	0
2022-01-24	24	5.3	0	0
2022-01-25	25	4.7	0	0
2022-01-26	26	3.6	0	0
2022-01-27	27	3	0	0
2022-01-28	28	2.1	0	0
2022-01-29	29	2.5	0	0
2022-01-30	30	1.5	0	0
2022-01-31	31	0.1	0	0
2022-02-01	32	0.8	0	0
2022-02-02	33	-0.2	0	0
2022-02-03	34	1.2	0	0
2022-02-04	35	1	0	0
2022-02-05	36	-1.2	0	0
2022-02-06	37	-0.8	0	0
2022-02-07	38	0.8	0	0
2022-02-08	39	1.8	0	0
2022-02-09	40	3	0	0
2022-02-10	41	5.2	0	0
2022-02-11	42	2.7	0	0
2022-02-12	43	5.6	0	0
2022-02-13	44	6.9	0	0
2022-02-14	45	8	0	0
2022-02-15	46	2.4	0	0
2022-02-16	47	-2.4	0	0
2022-02-17	48	-3.6	0	0
2022-02-18	49	0	0	0
2022-02-19	50	4	0	0
2022-02-20	51	-1.1	0	0
2022-02-21	52	0.8	0	0
2022-02-22	53	0.9	0	0
2022-02-23	54	-0.5	0	0
2022-02-24	55	1.3	0	0
2022-02-25	56	3.2	0	0
2022-02-26	57	5.9	0	0
2022-02-27	58	6.5	0	0
2022-02-28	59	6.2	0	0
2022-03-01	60	9.6	0	0
2022-03-02	61	6.9	0	0
2022-03-03	62	5.5	0	0
2022-03-04	63	7.7	0	0
2022-03-05	64	7.9	0	0
2022-03-06	65	4	0	0
2022-03-07	66	4.5	0	0
2022-03-08	67	6.4	0	0
2022-03-09	68	8.2	0	0
2022-03-10	69	9.1	0	0
2022-03-11	70	11.7	0	0
2022-03-12	71	15.3	1.08	1.08
2022-03-13	72	15.7	1.48	2.56
2022-03-14	73	11.2	0	2.56
2022-03-15	74	10.8	0	2.56
2022-03-16	75	12.6	0	2.56
2022-03-17	76	10.1	0	2.56
2022-03-18	77	7.5	0	2.56
2022-03-19	78	5.4	0	2.56
2022-03-20	79	6.8	0	2.56
2022-03-21	80	8.7	0	2.56
2022-03-22	81	9.2	0	2.56
2022-03-23	82	6.5	0	2.56
2022-03-24	83	9.2	0	2.56
2022-03-25	84	13.1	0	2.56
2022-03-26	85	15.5	1.28	3.84
2022-03-27	86	13	0	3.84
2022-03-28	87	9.3	0	3.84
2022-03-29	88	10.6	0	3.84
2022-03-30	89	13.4	0	3.84
2022-03-31	90	12.4	0	3.84
2022-04-01	91	9.8	0	3.84
2022-04-02	92	9.4	0	3.84
2022-04-03	93	10.9	0	3.84
2022-04-04	94	12.1	0	3.84
2022-04-05	95	12.9	0	3.84
2022-04-06	96	14.7	0.48	4.32
2022-04-07	97	14	0	4.32
2022-04-08	98	14.3	0.08	4.4
2022-04-09	99	15.9	1.68	6.08
2022-04-10	100	17	2.78	8.86
2022-04-11	101	18	3.78	12.64
2022-04-12	102	21.1	6.88	19.52
2022-04-13	103	14.1	0	19.52
2022-04-14	104	11.9	0	19.52
2022-04-15	105	13.5	0	19.52
2022-04-16	106	12.9	0	19.52
2022-04-17	107	14.3	0.08	19.6
2022-04-18	108	16.8	2.58	22.18
2022-04-19	109	16.3	2.08	24.26
2022-04-20	110	16.6	2.38	26.64
2022-04-21	111	12.5	0	26.64
2022-04-22	112	17	2.78	29.42
2022-04-23	113	17.9	3.68	33.1
2022-04-24	114	21.2	6.98	40.08
2022-04-25	115	21.4	7.18	47.26
2022-04-26	116	18.7	4.48	51.74
2022-04-27	117	17.6	3.38	55.12
2022-04-28	118	17	2.78	57.9
2022-04-29	119	12	0	57.9
2022-04-30	120	14.4	0.18	58.08
2022-05-01	121	14.8	0.58	58.66
2022-05-02	122	12.9	0	58.66
2022-05-03	123	13.5	0	58.66
2022-05-04	124	16.2	1.98	60.64
2022-05-05	125	17.7	3.48	64.12
2022-05-06	126	19.7	5.48	69.6
2022-05-07	127	20	5.78	75.38
2022-05-08	128	17.5	3.28	78.66
2022-05-09	129	17.3	3.08	81.74
2022-05-10	130	17.1	2.88	84.62
2022-05-11	131	20.3	6.08	90.7
2022-05-12	132	20.8	6.58	97.28
2022-05-13	133	18.2	3.98	101.26
2022-05-14	134	19.1	4.88	106.14
2022-05-15	135	17.1	2.88	109.02
2022-05-16	136	17.9	3.68	112.7
2022-05-17	137	19.1	4.88	117.58
2022-05-18	138	20.7	6.48	124.06
2022-05-19	139	20.8	6.58	130.64
2022-05-20	140	20.8	6.58	137.22
2022-05-21	141	22.2	7.98	145.2
2022-05-22	142	24.5	10.28	155.48
2022-05-23	143	23.2	8.98	164.46
2022-05-24	144	24.6	10.38	174.84
2022-05-25	145	23.9	9.68	184.52
2022-05-26	146	22.7	8.48	193
2022-05-27	147	22.9	8.68	201.68
2022-05-28	148	23.2	8.98	210.66
2022-05-29	149	23.5	9.28	219.94
2022-05-30	150	24.7	10.48	230.42
2022-05-31	151	23.7	9.48	239.9
2022-06-01	152	23.4	9.18	249.08
2022-06-02	153	23.6	9.38	258.46
2022-06-03	154	24.2	9.98	268.44
2022-06-04	155	22.8	8.58	277.02
2022-06-05	156	18.3	4.08	281.1
2022-06-06	157	19.7	5.48	286.58
2022-06-07	158	17.8	3.58	290.16
2022-06-08	159	18.3	4.08	294.24
2022-06-09	160	20.5	6.28	300.52
2022-06-10	161	21.6	7.38	307.9
2022-06-11	162	22	7.78	315.68
2022-06-12	163	22	7.78	323.46
2022-06-13	164	20.8	6.58	330.04
2022-06-14	165	18.3	4.08	334.12
2022-06-15	166	20.7	6.48	340.6
2022-06-16	167	24	9.78	350.38
2022-06-17	168	24.6	10.38	360.76
2022-06-18	169	26.4	12.18	372.94
2022-06-19	170	26.5	12.28	385.22
2022-06-20	171	26.9	12.68	397.9
2022-06-21	172	27.5	13.28	411.18
2022-06-22	173	28	13.78	424.96
2022-06-23	174	25.6	11.38	436.34
2022-06-24	175	25.7	11.48	447.82
2022-06-25	176	26.4	12.18	460
2022-06-26	177	26.7	12.48	472.48
2022-06-27	178	25.9	11.68	484.16
2022-06-28	179	26.8	12.58	496.74
2022-06-29	180	27.1	12.88	509.62
2022-06-30	181	27.7	13.48	523.1
2022-07-01	182	28.2	13.98	537.08
2022-07-02	183	28.4	14.18	551.26
2022-07-03	184	29	14.78	566.04
2022-07-04	185	27.6	13.38	579.42
2022-07-05	186	28.3	14.08	593.5
2022-07-06	187	29	14.78	608.28
2022-07-07	188	29.7	15.48	623.76
2022-07-08	189	28.2	13.98	637.74
2022-07-09	190	28.6	14.38	652.12
2022-07-10	191	28.4	14.18	666.3
2022-07-11	192	25.7	11.48	677.78
2022-07-12	193	26.1	11.88	689.66
2022-07-13	194	24.9	10.68	700.34
2022-07-14	195	28.4	14.18	714.52
2022-07-15	196	28.6	14.38	728.9
2022-07-16	197	27.5	13.28	742.18
2022-07-17	198	27.3	13.08	755.26
2022-07-18	199	23.2	8.98	764.24
2022-07-19	200	26.8	12.58	776.82
2022-07-20	201	28.5	14.28	791.1
2022-07-21	202	26.3	12.08	803.18
2022-07-22	203	26.6	12.38	815.56
2022-07-23	204	25.4	11.18	826.74
2022-07-24	205	26.9	12.68	839.42
2022-07-25	206	27.9	13.68	853.1
2022-07-26	207	27.4	13.18	866.28
2022-07-27	208	26.7	12.48	878.76
2022-07-28	209	27.1	12.88	891.64
2022-07-29	210	29.3	15.08	906.72
2022-07-30	211	28.7	14.48	921.2
2022-07-31	212	27.4	13.18	934.38
2022-08-01	213	28.9	14.68	949.06
2022-08-02	214	27.7	13.48	962.54
2022-08-03	215	29.1	14.88	977.42
2022-08-04	216	29.7	15.48	992.9
2022-08-05	217	29.4	15.18	1008.08
2022-08-06	218	30.3	16.08	1024.16
2022-08-07	219	30.1	15.88	1040.04
2022-08-08	220	29.7	15.48	1055.52
2022-08-09	221	29.2	14.98	1070.5
2022-08-10	222	28.7	14.48	1084.98
2022-08-11	223	27.1	12.88	1097.86
2022-08-12	224	29.4	15.18	1113.04
2022-08-13	225	27.5	13.28	1126.32
2022-08-14	226	29	14.78	1141.1
2022-08-15	227	29.9	15.68	1156.78
2022-08-16	228	27	12.78	1169.56
2022-08-17	229	25	10.78	1180.34
2022-08-18	230	25.7	11.48	1191.82
2022-08-19	231	27.1	12.88	1204.7
2022-08-20	232	26.6	12.38	1217.08
2022-08-21	233	26.5	12.28	1229.36
2022-08-22	234	25.9	11.68	1241.04
2022-08-23	235	25.5	11.28	1252.32
2022-08-24	236	22.1	7.88	1260.2
2022-08-25	237	24.5	10.28	1270.48
2022-08-26	238	24.8	10.58	1281.06
2022-08-27	239	22.3	8.08	1289.14
2022-08-28	240	21.8	7.58	1296.72
2022-08-29	241	22.5	8.28	1305
2022-08-30	242	21.8	7.58	1312.58
2022-08-31	243	22.2	7.98	1320.56
2022-09-01	244	22.6	8.38	1328.94
2022-09-02	245	21.6	7.38	1336.32
2022-09-03	246	22.8	8.58	1344.9
2022-09-04	247	25.6	11.38	1356.28
2022-09-05	248	25.4	11.18	1367.46
2022-09-06	249	23.7	9.48	1376.94
2022-09-07	250	21.4	7.18	1384.12
2022-09-08	251	21.8	7.58	1391.7
2022-09-09	252	22.2	7.98	1399.68
2022-09-10	253	22.2	7.98	1407.66
2022-09-11	254	23.2	8.98	1416.64
2022-09-12	255	22.6	8.38	1425.02
2022-09-13	256	24.2	9.98	1435
2022-09-14	257	24.8	10.58	1445.58
2022-09-15	258	25.2	10.98	1456.56
2022-09-16	259	25.4	11.18	1467.74
2022-09-17	260	25.7	11.48	1479.22
2022-09-18	261	27	12.78	1492
2022-09-19	262	25.3	11.08	1503.08
2022-09-20	263	19.8	5.58	1508.66
2022-09-21	264	17.6	3.38	1512.04
2022-09-22	265	19.1	4.88	1516.92
2022-09-23	266	20.9	6.68	1523.6
2022-09-24	267	19.2	4.98	1528.58
2022-09-25	268	18.4	4.18	1532.76
2022-09-26	269	18.5	4.28	1537.04
2022-09-27	270	20.4	6.18	1543.22
2022-09-28	271	19.3	5.08	1548.3
2022-09-29	272	19.9	5.68	1553.98
2022-09-30	273	20.2	5.98	1559.96
2022-10-01	274	20.5	6.28	1566.24
2022-10-02	275	21.3	7.08	1573.32
2022-10-03	276	24.5	10.28	1583.6
2022-10-04	277	22.3	8.08	1591.68
2022-10-05	278	18.1	3.88	1595.56
2022-10-06	279	17.9	3.68	1599.24
2022-10-07	280	17.2	2.98	1602.22
2022-10-08	281	16.3	2.08	1604.3
2022-10-09	282	14.9	0.68	1604.98
2022-10-10	283	13.8	0	1604.98
2022-10-11	284	12.8	0	1604.98
2022-10-12	285	14.2	0	1604.98
2022-10-13	286	15.9	1.68	1606.66
2022-10-14	287	16.3	2.08	1608.74
2022-10-15	288	17.7	3.48	1612.22
2022-10-16	289	17.5	3.28	1615.5
2022-10-17	290	15.5	1.28	1616.78
2022-10-18	291	10.7	0	1616.78
2022-10-19	292	10.1	0	1616.78
2022-10-20	293	11	0	1616.78
2022-10-21	294	13.2	0	1616.78
2022-10-22	295	16.6	2.38	1619.16
2022-10-23	296	14.2	0	1619.16
2022-10-24	297	12.4	0	1619.16
2022-10-25	298	12	0	1619.16
2022-10-26	299	12.3	0	1619.16
2022-10-27	300	14.2	0	1619.16
2022-10-28	301	13.8	0	1619.16
2022-10-29	302	13.9	0	1619.16
2022-10-30	303	12.5	0	1619.16
2022-10-31	304	12.5	0	1619.16
2022-11-01	305	13	0	1619.16
2022-11-02	306	12.1	0	1619.16
2022-11-03	307	11.9	0	1619.16
2022-11-04	308	10	0	1619.16
2022-11-05	309	7.3	0	1619.16
2022-11-06	310	7.6	0	1619.16
2022-11-07	311	9.1	0	1619.16
2022-11-08	312	10.2	0	1619.16
2022-11-09	313	10	0	1619.16
2022-11-10	314	10.7	0	1619.16
2022-11-11	315	13.5	0	1619.16
2022-11-12	316	16.3	2.08	1621.24
2022-11-13	317	17.5	3.28	1624.52
2022-11-14	318	11.7	0	1624.52
2022-11-15	319	8.8	0	1624.52
2022-11-16	320	9	0	1624.52
2022-11-17	321	9	0	1624.52
2022-11-18	322	8.6	0	1624.52
2022-11-19	323	10.8	0	1624.52
2022-11-20	324	12.6	0	1624.52
2022-11-21	325	10.9	0	1624.52
2022-11-22	326	12.7	0	1624.52
2022-11-23	327	12.9	0	1624.52
2022-11-24	328	9.1	0	1624.52
2022-11-25	329	9.1	0	1624.52
2022-11-26	330	9.8	0	1624.52
2022-11-27	331	7.7	0	1624.52
2022-11-28	332	14	0	1624.52
2022-11-29	333	14.5	0.28	1624.8
2022-11-30	334	1.7	0	1624.8
2022-12-01	335	0.5	0	1624.8
2022-12-02	336	0.7	0	1624.8
2022-12-03	337	3.6	0	1624.8
2022-12-04	338	5	0	1624.8
2022-12-05	339	2.6	0	1624.8
2022-12-06	340	1.6	0	1624.8
2022-12-07	341	2.9	0	1624.8
2022-12-08	342	3.8	0	1624.8
2022-12-09	343	3.1	0	1624.8
2022-12-10	344	4.7	0	1624.8
2022-12-11	345	4.3	0	1624.8
2022-12-12	346	4	0	1624.8
2022-12-13	347	4.4	0	1624.8
2022-12-14	348	-1.9	0	1624.8
2022-12-15	349	-1.6	0	1624.8
2022-12-16	350	2	0	1624.8
2022-12-17	351	-0.8	0	1624.8
2022-12-18	352	-4.8	0	1624.8
2022-12-19	353	-3.8	0	1624.8
2022-12-20	354	-0.8	0	1624.8
2022-12-21	355	0.8	0	1624.8
2022-12-22	356	-1.8	0	1624.8
2022-12-23	357	-3.9	0	1624.8
2022-12-24	358	-3.2	0	1624.8
2022-12-25	359	-1.8	0	1624.8
2022-12-26	360	-1.1	0	1624.8
2022-12-27	361	-0.6	0	1624.8
2022-12-28	362	0.1	0	1624.8
2022-12-29	363	-0.7	0	1624.8
2022-12-30	364	-0.8	0	1624.8
2022-12-31	365	-0.3	0	1624.8
				492.22
				3.30096

## Sheet: 2023
Date		Field temp.	Sesame seed pod	DD
2023-01-01	1	0.95	0	0
2023-01-02	2	0.6	0	0
2023-01-03	3	-0.2	0	0
2023-01-04	4	1	0	0
2023-01-05	5	0.8	0	0
2023-01-06	6	2.25	0	0
2023-01-07	7	2.95	0	0
2023-01-08	8	2.5	0	0
2023-01-09	9	4.45	0	0
2023-01-10	10	3.95	0	0
2023-01-11	11	5.2	0	0
2023-01-12	12	6.2	0	0
2023-01-13	13	12.55	0	0
2023-01-14	14	10.5	0	0
2023-01-15	15	4.55	0	0
2023-01-16	16	1.1	0	0
2023-01-17	17	0.35	0	0
2023-01-18	18	1.2	0	0
2023-01-19	19	0.85	0	0
2023-01-20	20	1.85	0	0
2023-01-21	21	-1.35	0	0
2023-01-22	22	0.2	0	0
2023-01-23	23	2.8	0	0
2023-01-24	24	-3.5	0	0
2023-01-25	25	-6.45	0	0
2023-01-26	26	-3.75	0	0
2023-01-27	27	-2	0	0
2023-01-28	28	-3.25	0	0
2023-01-29	29	-1.35	0	0
2023-01-30	30	1.05	0	0
2023-01-31	31	0.95	0	0
2023-02-01	32	5.6	0	0
2023-02-02	33	2.6	0	0
2023-02-03	34	3.15	0	0
2023-02-04	35	1.15	0	0
2023-02-05	36	1.9	0	0
2023-02-06	37	3.15	0	0
2023-02-07	38	5.9	0	0
2023-02-08	39	5.15	0	0
2023-02-09	40	4.2	0	0
2023-02-10	41	5.75	0	0
2023-02-11	42	4.75	0	0
2023-02-12	43	5	0	0
2023-02-13	44	6.7	0	0
2023-02-14	45	5.85	0	0
2023-02-15	46	4.8	0	0
2023-02-16	47	5.35	0	0
2023-02-17	48	4	0	0
2023-02-18	49	5.95	0	0
2023-02-19	50	8.8	0	0
2023-02-20	51	3.95	0	0
2023-02-21	52	1.45	0	0
2023-02-22	53	2.95	0	0
2023-02-23	54	7.8	0	0
2023-02-24	55	7.85	0	0
2023-02-25	56	3.5	0	0
2023-02-26	57	3.9	0	0
2023-02-27	58	6.15	0	0
2023-02-28	59	7.05	0	0
2023-03-01	60	9.05	0	0
2023-03-02	61	4.15	0	0
2023-03-03	62	5.6	0	0
2023-03-04	63	7.65	0	0
2023-03-05	64	8	0	0
2023-03-06	65	9.4	0	0
2023-03-07	66	11	0	0
2023-03-08	67	11.35	0	0
2023-03-09	68	14	0	0
2023-03-10	69	13.65	0	0
2023-03-11	70	14.9	0.68	0.68
2023-03-12	71	11.9	0	0.68
2023-03-13	72	5.25	0	0.68
2023-03-14	73	9.15	0	0.68
2023-03-15	74	11.3	0	0.68
2023-03-16	75	12.25	0	0.68
2023-03-17	76	10.7	0	0.68
2023-03-18	77	12.1	0	0.68
2023-03-19	78	10	0	0.68
2023-03-20	79	10.4	0	0.68
2023-03-21	80	15.25	1.03	1.71
2023-03-22	81	15.75	1.53	3.24
2023-03-23	82	16.35	2.13	5.37
2023-03-24	83	13.3	0	5.37
2023-03-25	84	11.95	0	5.37
2023-03-26	85	12.75	0	5.37
2023-03-27	86	10.75	0	5.37
2023-03-28	87	10.25	0	5.37
2023-03-29	88	12.35	0	5.37
2023-03-30	89	14.55	0.33	5.7
2023-03-31	90	16.25	2.03	7.73
2023-04-01	91	15.4	1.18	8.91
2023-04-02	92	15.35	1.13	10.04
2023-04-03	93	15.35	1.13	11.17
2023-04-04	94	14.65	0.43	11.6
2023-04-05	95	15.6	1.38	12.98
2023-04-06	96	15.1	0.88	13.86
2023-04-07	97	13.75	0	13.86
2023-04-08	98	10.55	0	13.86
2023-04-09	99	11.05	0	13.86
2023-04-10	100	12.05	0	13.86
2023-04-11	101	15.4	1.18	15.04
2023-04-12	102	14.95	0.73	15.77
2023-04-13	103	14	0	15.77
2023-04-14	104	12.8	0	15.77
2023-04-15	105	12.35	0	15.77
2023-04-16	106	12.6	0	15.77
2023-04-17	107	12.6	0	15.77
2023-04-18	108	15.75	1.53	17.3
2023-04-19	109	18.45	4.23	21.53
2023-04-20	110	22.6	8.38	29.91
2023-04-21	111	17.7	3.48	33.39
2023-04-22	112	15.25	1.03	34.42
2023-04-23	113	13	0	34.42
2023-04-24	114	12.25	0	34.42
2023-04-25	115	9.4	0	34.42
2023-04-26	116	13	0	34.42
2023-04-27	117	13.75	0	34.42
2023-04-28	118	15	0.78	35.2
2023-04-29	119	16.1	1.88	37.08
2023-04-30	120	15.15	0.93	38.01
2023-05-01	121	15.3	1.08	39.09
2023-05-02	122	16.05	1.83	40.92
2023-05-03	123	16.7	2.48	43.4
2023-05-04	124	18.55	4.33	47.73
2023-05-05	125	18.75	4.53	52.26
2023-05-06	126	16.35	2.13	54.39
2023-05-07	127	12.5	0	54.39
2023-05-08	128	14.25	0.03	54.42
2023-05-09	129	16.5	2.28	56.7
2023-05-10	130	18.65	4.43	61.13
2023-05-11	131	18.6	4.38	65.51
2023-05-12	132	17	2.78	68.29
2023-05-13	133	17.6	3.38	71.67
2023-05-14	134	19.6	5.38	77.05
2023-05-15	135	20.1	5.88	82.93
2023-05-16	136	23.05	8.83	91.76
2023-05-17	137	22.4	8.18	99.94
2023-05-18	138	19.65	5.43	105.37
2023-05-19	139	19.65	5.43	110.8
2023-05-20	140	19.95	5.73	116.53
2023-05-21	141	22.4	8.18	124.71
2023-05-22	142	16.45	2.23	126.94
2023-05-23	143	18.6	4.38	131.32
2023-05-24	144	19.3	5.08	136.4
2023-05-25	145	21.5	7.28	143.68
2023-05-26	146	21.05	6.83	150.51
2023-05-27	147	23.2	8.98	159.49
2023-05-28	148	21.65	7.43	166.92
2023-05-29	149	21	6.78	173.7
2023-05-30	150	22.6	8.38	182.08
2023-05-31	151	22.65	8.43	190.51
2023-06-01	152	16.5	2.28	192.79
2023-06-02	153	24.45	10.23	203.02
2023-06-03	154	22.95	8.73	211.75
2023-06-04	155	22.85	8.63	220.38
2023-06-05	156	22.1	7.88	228.26
2023-06-06	157	22.85	8.63	236.89
2023-06-07	158	23.05	8.83	245.72
2023-06-08	159	23.7	9.48	255.2
2023-06-09	160	23.9	9.68	264.88
2023-06-10	161	24.2	9.98	274.86
2023-06-11	162	24.9	10.68	285.54
2023-06-12	163	25.1	10.88	296.42
2023-06-13	164	24.35	10.13	306.55
2023-06-14	165	23.85	9.63	316.18
2023-06-15	166	21.8	7.58	323.76
2023-06-16	167	24.7	10.48	334.24
2023-06-17	168	26.35	12.13	346.37
2023-06-18	169	27.25	13.03	359.4
2023-06-19	170	25.75	11.53	370.93
2023-06-20	171	24.35	10.13	381.06
2023-06-21	172	21.75	7.53	388.59
2023-06-22	173	25.05	10.83	399.42
2023-06-23	174	25.05	10.83	410.25
2023-06-24	175	25.45	11.23	421.48
2023-06-25	176	24.75	10.53	432.01
2023-06-26	177	24.85	10.63	442.64
2023-06-27	178	26.45	12.23	454.87
2023-06-28	179	24.8	10.58	465.45
2023-06-29	180	26.35	12.13	477.58
2023-06-30	181	25.55	11.33	488.91
2023-07-01	182	27	12.78	501.69	July 1st
2023-07-02	183	28.5	14.28	515.97
2023-07-03	184	27.4	13.18	529.15
2023-07-04	185	26.35	12.13	541.28
2023-07-05	186	27.45	13.23	554.51
2023-07-06	187	27.2	12.98	567.49
2023-07-07	188	22.45	8.23	575.72
2023-07-08	189	23	8.78	584.5
2023-07-09	190	26.65	12.43	596.93
2023-07-10	191	28.55	14.33	611.26
2023-07-11	192	26.5	12.28	623.54
2023-07-12	193	26.75	12.53	636.07
2023-07-13	194	27	12.78	648.85
2023-07-14	195	26.7	12.48	661.33
2023-07-15	196	27	12.78	674.11
2023-07-16	197	23.9	9.68	683.79
2023-07-17	198	27.4	13.18	696.97
2023-07-18	199	25.15	10.93	707.9
2023-07-19	200	27.05	12.83	720.73
2023-07-20	201	28.4	14.18	734.91
2023-07-21	202	28.1	13.88	748.79
2023-07-22	203	25.15	10.93	759.72
2023-07-23	204	27.3	13.08	772.8
2023-07-24	205	28.05	13.83	786.63
2023-07-25	206	27.85	13.63	800.26
2023-07-26	207	27.85	13.63	813.89
2023-07-27	208	29	14.78	828.67
2023-07-28	209	29.95	15.73	844.4
2023-07-29	210	30.55	16.33	860.73
2023-07-30	211	29.9	15.68	876.41
2023-07-31	212	29.8	15.58	891.99
2023-08-01	213	30	15.78	907.77
2023-08-02	214	29.65	15.43	923.2
2023-08-03	215	30.85	16.63	939.83
2023-08-04	216	30.25	16.03	955.86
2023-08-05	217	31.45	17.23	973.09
2023-08-06	218	30.8	16.58	989.67
2023-08-07	219	31	16.78	1006.45
2023-08-08	220	30.1	15.88	1022.33
2023-08-09	221	26.3	12.08	1034.41
2023-08-10	222	25	10.78	1045.19
2023-08-11	223	26.95	12.73	1057.92
2023-08-12	224	28.45	14.23	1072.15
2023-08-13	225	28.2	13.98	1086.13
2023-08-14	226	28.55	14.33	1100.46
2023-08-15	227	29.15	14.93	1115.39
2023-08-16	228	29.05	14.83	1130.22
2023-08-17	229	28.2	13.98	1144.2
2023-08-18	230	26.9	12.68	1156.88
2023-08-19	231	27.2	12.98	1169.86
2023-08-20	232	30.3	16.08	1185.94
2023-08-21	233	29.65	15.43	1201.37
2023-08-22	234	29.3	15.08	1216.45
2023-08-23	235	29.3	15.08	1231.53
2023-08-24	236	27.15	12.93	1244.46
2023-08-25	237	28	13.78	1258.24
2023-08-26	238	28.3	14.08	1272.32
2023-08-27	239	27.55	13.33	1285.65
2023-08-28	240	26.6	12.38	1298.03
2023-08-29	241	26.1	11.88	1309.91
2023-08-30	242	25.4	11.18	1321.09
2023-08-31	243	25.85	11.63	1332.72
2023-09-01	244	26.55	12.33	1345.05
2023-09-02	245	27.2	12.98	1358.03
2023-09-03	246	28.2	13.98	1372.01
2023-09-04	247	27.5	13.28	1385.29
2023-09-05	248	27.5	13.28	1398.57
2023-09-06	249	26.8	12.58	1411.15
2023-09-07	250	25.85	11.63	1422.78
2023-09-08	251	24.8	10.58	1433.36
2023-09-09	252	24.1	9.88	1443.24
2023-09-10	253	24.3	10.08	1453.32
2023-09-11	254	26.35	12.13	1465.45
2023-09-12	255	26.65	12.43	1477.88
2023-09-13	256	25.9	11.68	1489.56
2023-09-14	257	23.6	9.38	1498.94
2023-09-15	258	24.65	10.43	1509.37
2023-09-16	259	23.85	9.63	1519
2023-09-17	260	24.8	10.58	1529.58
2023-09-18	261	27.05	12.83	1542.41
2023-09-19	262	26	11.78	1554.19
2023-09-20	263	22.9	8.68	1562.87
2023-09-21	264	21.45	7.23	1570.1
2023-09-22	265	22	7.78	1577.88
2023-09-23	266	21.5	7.28	1585.16
2023-09-24	267	23.25	9.03	1594.19
2023-09-25	268	23.6	9.38	1603.57
2023-09-26	269	22.65	8.43	1612
2023-09-27	270	25.1	10.88	1622.88
2023-09-28	271	24.2	9.98	1632.86
2023-09-29	272	23.2	8.98	1641.84
2023-09-30	273	20	5.78	1647.62
2023-10-01	274	19.05	4.83	1652.45
2023-10-02	275	18.2	3.98	1656.43
2023-10-03	276	16.7	2.48	1658.91
2023-10-04	277	20.2	5.98	1664.89
2023-10-05	278	16.6	2.38	1667.27
2023-10-06	279	16.3	2.08	1669.35
2023-10-07	280	18	3.78	1673.13
2023-10-08	281	19.05	4.83	1677.96
2023-10-09	282	19.2	4.98	1682.94
2023-10-10	283	18.2	3.98	1686.92
2023-10-11	284	17.45	3.23	1690.15
2023-10-12	285	16.05	1.83	1691.98
2023-10-13	286	18.05	3.83	1695.81
2023-10-14	287	18.2	3.98	1699.79
2023-10-15	288	17.75	3.53	1703.32
2023-10-16	289	15.75	1.53	1704.85
2023-10-17	290	14.8	0.58	1705.43
2023-10-18	291	15.05	0.83	1706.26
2023-10-19	292	16.55	2.33	1708.59
2023-10-20	293	14.15	0	1708.59
2023-10-21	294	12.8	0	1708.59
2023-10-22	295	11.65	0	1708.59
2023-10-23	296	14.1	0	1708.59
2023-10-24	297	14.75	0.53	1709.12
2023-10-25	298	15.7	1.48	1710.6
2023-10-26	299	15.9	1.68	1712.28
2023-10-27	300	15.05	0.83	1713.11
2023-10-28	301	14.9	0.68	1713.79
2023-10-29	302	14.2	0	1713.79
2023-10-30	303	15.8	1.58	1715.37
2023-10-31	304	15.05	0.83	1716.2
2023-11-01	305	15.2	0.98	1717.18
2023-11-02	306	19.3	5.08	1722.26
2023-11-03	307	18.15	3.93	1726.19
2023-11-04	308	18.75	4.53	1730.72
2023-11-05	309	20.15	5.93	1736.65
2023-11-06	310	18.05	3.83	1740.48
2023-11-07	311	11.3	0	1740.48
2023-11-08	312	11	0	1740.48
2023-11-09	313	14.1	0	1740.48
2023-11-10	314	10.5	0	1740.48
2023-11-11	315	7.7	0	1740.48
2023-11-12	316	6.1	0	1740.48
2023-11-13	317	5.7	0	1740.48
2023-11-14	318	5.9	0	1740.48
2023-11-15	319	7.7	0	1740.48
2023-11-16	320	6.2	0	1740.48
2023-11-17	321	6.45	0	1740.48
2023-11-18	322	4.65	0	1740.48
2023-11-19	323	6.9	0	1740.48
2023-11-20	324	8.15	0	1740.48
2023-11-21	325	8.2	0	1740.48
2023-11-22	326	9.85	0	1740.48
2023-11-23	327	14.45	0.23	1740.71
2023-11-24	328	5.95	0	1740.71
2023-11-25	329	3	0	1740.71
2023-11-26	330	4.9	0	1740.71
2023-11-27	331	9.45	0	1740.71
2023-11-28	332	5.5	0	1740.71
2023-11-29	333	3.5	0	1740.71
2023-11-30	334	2.1	0	1740.71
2023-12-01	335	1.4	0	1740.71
2023-12-02	336	2.55	0	1740.71
2023-12-03	337	4.95	0	1740.71
2023-12-04	338	4	0	1740.71
2023-12-05	339	6.7	0	1740.71
2023-12-06	340	5.2	0	1740.71
2023-12-07	341	6.9	0	1740.71
2023-12-08	342	9.05	0	1740.71
2023-12-09	343	12.45	0	1740.71
2023-12-10	344	11.6	0	1740.71
2023-12-11	345	11.85	0	1740.71
2023-12-12	346	11.5	0	1740.71
2023-12-13	347	8.45	0	1740.71
2023-12-14	348	8.4	0	1740.71
2023-12-15	349	13.1	0	1740.71
2023-12-16	350	3.45	0	1740.71
2023-12-17	351	-2.9	0	1740.71
2023-12-18	352	-2.05	0	1740.71
2023-12-19	353	2.15	0	1740.71
2023-12-20	354	-1.5	0	1740.71
2023-12-21	355	-4.65	0	1740.71
2023-12-22	356	-5.35	0	1740.71
2023-12-23	357	-2.85	0	1740.71
2023-12-24	358	1	0	1740.71
2023-12-25	359	0.3	0	1740.71
2023-12-26	360	1.4	0	1740.71
2023-12-27	361	5.3	0	1740.71
2023-12-28	362	4.1	0	1740.71
2023-12-29	363	-1.15	0	1740.71
2023-12-30	364	3.65	0	1740.71
2023-12-31	365	6.4	0	1740.71
				492.22
				3.53645

## Sheet: 2024
Date	bio-fix	Temp	sesame seed pod	DD
2024-01-01	1	4.2	0	0
2024-01-02	2	6.1	0	0
2024-01-03	3	4.8	0	0
2024-01-04	4	1.6	0	0
2024-01-05	5	2.6	0	0
2024-01-06	6	1.9	0	0
2024-01-07	7	-0.6	0	0
2024-01-08	8	-2.7	0	0
2024-01-09	9	-1.1	0	0
2024-01-10	10	2.2	0	0
2024-01-11	11	0.5	0	0
2024-01-12	12	1.7	0	0
2024-01-13	13	1	0	0
2024-01-14	14	5	0	0
2024-01-15	15	2.7	0	0
2024-01-16	16	1.6	0	0
2024-01-17	17	4.1	0	0
2024-01-18	18	7.8	0	0
2024-01-19	19	7.4	0	0
2024-01-20	20	7.3	0	0
2024-01-21	21	7.5	0	0
2024-01-22	22	0.5	0	0
2024-01-23	23	-5.1	0	0
2024-01-24	24	-3.4	0	0
2024-01-25	25	-2.4	0	0
2024-01-26	26	0.4	0	0
2024-01-27	27	1.3	0	0
2024-01-28	28	1.4	0	0
2024-01-29	29	0.7	0	0
2024-01-30	30	2.8	0	0
2024-01-31	31	7.8	0	0
2024-02-01	32	7	0	0
2024-02-02	33	6.7	0	0
2024-02-03	34	6.5	0	0
2024-02-04	35	6.8	0	0
2024-02-05	36	6.1	0	0
2024-02-06	37	4.8	0	0
2024-02-07	38	3.7	0	0
2024-02-08	39	3.3	0	0
2024-02-09	40	3.8	0	0
2024-02-10	41	2.8	0	0
2024-02-11	42	2.5	0	0
2024-02-12	43	3.2	0	0
2024-02-13	44	7	0	0
2024-02-14	45	9.4	0	0
2024-02-15	46	10.5	0	0
2024-02-16	47	5.2	0	0
2024-02-17	48	5	0	0
2024-02-18	49	7.5	0	0
2024-02-19	50	15.9	1.68	1.68
2024-02-20	51	9.2	0	1.68
2024-02-21	52	6.7	0	1.68
2024-02-22	53	4.4	0	1.68
2024-02-23	54	4.1	0	1.68
2024-02-24	55	4.7	0	1.68
2024-02-25	56	5.7	0	1.68
2024-02-26	57	5.7	0	1.68
2024-02-27	58	4.2	0	1.68
2024-02-28	59	5.8	0	1.68
2024-02-29	60	5.1	0	1.68
2024-03-01	61	1.4	0	1.68
2024-03-02	62	-0.1	0	1.68
2024-03-03	63	4.1	0	1.68
2024-03-04	64	7	0	1.68
2024-03-05	65	7.7	0	1.68
2024-03-06	66	8.2	0	1.68
2024-03-07	67	6.8	0	1.68
2024-03-08	68	4.8	0	1.68
2024-03-09	69	4.1	0	1.68
2024-03-10	70	5.2	0	1.68
2024-03-11	71	7.2	0	1.68
2024-03-12	72	7.4	0	1.68
2024-03-13	73	7.4	0	1.68
2024-03-14	74	8.5	0	1.68
2024-03-15	75	10.6	0	1.68
2024-03-16	76	13.2	0	1.68
2024-03-17	77	14.3	0.08	1.76
2024-03-18	78	9.6	0	1.76
2024-03-19	79	10	0	1.76
2024-03-20	80	7.2	0	1.76
2024-03-21	81	6.5	0	1.76
2024-03-22	82	9.8	0	1.76
2024-03-23	83	17.1	2.88	4.64
2024-03-24	84	12	0	4.64
2024-03-25	85	10.6	0	4.64
2024-03-26	86	8.7	0	4.64
2024-03-27	87	9.4	0	4.64
2024-03-28	88	10.2	0	4.64
2024-03-29	89	12.8	0	4.64
2024-03-30	90	11.7	0	4.64
2024-03-31	91	12.3	0	4.64
2024-04-01	92	14.1	0	4.64
2024-04-02	93	15.5	1.28	5.92
2024-04-03	94	13.1	0	5.92
2024-04-04	95	13.6	0	5.92
2024-04-05	96	14.6	0.38	6.3
2024-04-06	97	13.8	0	6.3
2024-04-07	98	16	1.78	8.08
2024-04-08	99	17.2	2.98	11.06
2024-04-09	100	13.6	0	11.06
2024-04-10	101	12.1	0	11.06
2024-04-11	102	14.4	0.18	11.24
2024-04-12	103	16.8	2.58	13.82
2024-04-13	104	18.1	3.88	17.7
2024-04-14	105	18	3.78	21.48
2024-04-15	106	15.8	1.58	23.06
2024-04-16	107	18	3.78	26.84
2024-04-17	108	16.3	2.08	28.92
2024-04-18	109	17.6	3.38	32.3
2024-04-19	110	18.7	4.48	36.78
2024-04-20	111	15.2	0.98	37.76
2024-04-21	112	16.5	2.28	40.04
2024-04-22	113	15.8	1.58	41.62
2024-04-23	114	15.1	0.88	42.5
2024-04-24	115	14.7	0.48	42.98
2024-04-25	116	17.6	3.38	46.36
2024-04-26	117	16.9	2.68	49.04
2024-04-27	118	19.4	5.18	54.22
2024-04-28	119	20	5.78	60
2024-04-29	120	15.5	1.28	61.28
2024-04-30	121	17.4	3.18	64.46
2024-05-01	122	14.3	0.08	64.54
2024-05-02	123	15.1	0.88	65.42
2024-05-03	124	17.6	3.38	68.8
2024-05-04	125	19	4.78	73.58
2024-05-05	126	18.2	3.98	77.56
2024-05-06	127	19.6	5.38	82.94
2024-05-07	128	15.1	0.88	83.82
2024-05-08	129	14.1	0	83.82
2024-05-09	130	16	1.78	85.6
2024-05-10	131	18.6	4.38	89.98
2024-05-11	132	19.3	5.08	95.06
2024-05-12	133	19	4.78	99.84
2024-05-13	134	18.1	3.88	103.72
2024-05-14	135	19.1	4.88	108.6
2024-05-15	136	18.4	4.18	112.78
2024-05-16	137	15.7	1.48	114.26
2024-05-17	138	17.9	3.68	117.94
2024-05-18	139	19.9	5.68	123.62
2024-05-19	140	21.9	7.68	131.3
2024-05-20	141	22.6	8.38	139.68
2024-05-21	142	19.8	5.58	145.26
2024-05-22	143	20.8	6.58	151.84
2024-05-23	144	24.5	10.28	162.12
2024-05-24	145	23	8.78	170.9
2024-05-25	146	20.8	6.58	177.48
2024-05-26	147	20.5	6.28	183.76
2024-05-27	148	22.1	7.88	191.64
2024-05-28	149	19.8	5.58	197.22
2024-05-29	150	20.3	6.08	203.3
2024-05-30	151	20.7	6.48	209.78
2024-05-31	152	23.1	8.88	218.66
2024-06-01	153	21.8	7.58	226.24
2024-06-02	154	20.6	6.38	232.62
2024-06-03	155	20.3	6.08	238.7
2024-06-04	156	20.5	6.28	244.98
2024-06-05	157	21.4	7.18	252.16
2024-06-06	158	21.6	7.38	259.54
2024-06-07	159	23.2	8.98	268.52
2024-06-08	160	19.1	4.88	273.4
2024-06-09	161	23	8.78	282.18
2024-06-10	162	25.1	10.88	293.06
2024-06-11	163	25.9	11.68	304.74
2024-06-12	164	26.1	11.88	316.62
2024-06-13	165	26.7	12.48	329.1
2024-06-14	166	26	11.78	340.88
2024-06-15	167	25.9	11.68	352.56
2024-06-16	168	25.8	11.58	364.14
2024-06-17	169	22.8	8.58	372.72
2024-06-18	170	26.3	12.08	384.8
2024-06-19	171	27.5	13.28	398.08
2024-06-20	172	23.5	9.28	407.36
2024-06-21	173	25.9	11.68	419.04
2024-06-22	174	23.7	9.48	428.52
2024-06-23	175	26.1	11.88	440.4
2024-06-24	176	25.7	11.48	451.88
2024-06-25	177	24.5	10.28	462.16
2024-06-26	178	23.8	9.58	471.74
2024-06-27	179	21	6.78	478.52
2024-06-28	180	25	10.78	489.3
2024-06-29	181	24	9.78	499.08
2024-06-30	182	25.6	11.38	510.46
2024-07-01	183	27.5	13.28	523.74
2024-07-02	184	26.1	11.88	535.62
2024-07-03	185	27.9	13.68	549.3
2024-07-04	186	28.3	14.08	563.38
2024-07-05	187	28.9	14.68	578.06
2024-07-06	188	27.8	13.58	591.64
2024-07-07	189	28.6	14.38	606.02
2024-07-08	190	27.6	13.38	619.4
2024-07-09	191	25.2	10.98	630.38
2024-07-10	192	26.2	11.98	642.36
2024-07-11	193	24.7	10.48	652.84
2024-07-12	194	26.3	12.08	664.92
2024-07-13	195	25.9	11.68	676.6
2024-07-14	196	24.3	10.08	686.68
2024-07-15	197	25.4	11.18	697.86
2024-07-16	198	24.5	10.28	708.14
2024-07-17	199	26.6	12.38	720.52
2024-07-18	200	27.8	13.58	734.1
2024-07-19	201	26.1	11.88	745.98
2024-07-20	202	26.8	12.58	758.56
2024-07-21	203	29.3	15.08	773.64
2024-07-22	204	29.8	15.58	789.22
2024-07-23	205	30	15.78	805
2024-07-24	206	27.6	13.38	818.38
2024-07-25	207	29.9	15.68	834.06
2024-07-26	208	29.6	15.38	849.44
2024-07-27	209	30.3	16.08	865.52
2024-07-28	210	29.9	15.68	881.2
2024-07-29	211	30.3	16.08	897.28
2024-07-30	212	30.3	16.08	913.36
2024-07-31	213	30.6	16.38	929.74
2024-08-01	214	30.3	16.08	945.82
2024-08-02	215	31.3	17.08	962.9
2024-08-03	216	31.5	17.28	980.18
2024-08-04	217	29.7	15.48	995.66
2024-08-05	218	28.9	14.68	1010.34
2024-08-06	219	28.9	14.68	1025.02
2024-08-07	220	30.3	16.08	1041.1
2024-08-08	221	30.3	16.08	1057.18
2024-08-09	222	29	14.78	1071.96
2024-08-10	223	29.3	15.08	1087.04
2024-08-11	224	29.3	15.08	1102.12
2024-08-12	225	29.3	15.08	1117.2
2024-08-13	226	29	14.78	1131.98
2024-08-14	227	29	14.78	1146.76
2024-08-15	228	28.3	14.08	1160.84
2024-08-16	229	28.4	14.18	1175.02
2024-08-17	230	28	13.78	1188.8
2024-08-18	231	28.8	14.58	1203.38
2024-08-19	232	29.4	15.18	1218.56
2024-08-20	233	28.9	14.68	1233.24
2024-08-21	234	28	13.78	1247.02
2024-08-22	235	28.7	14.48	1261.5
2024-08-23	236	28.8	14.58	1276.08
2024-08-24	237	29.2	14.98	1291.06
2024-08-25	238	28.9	14.68	1305.74
2024-08-26	239	28.8	14.58	1320.32
2024-08-27	240	26.5	12.28	1332.6
2024-08-28	241	27	12.78	1345.38
2024-08-29	242	28.3	14.08	1359.46
2024-08-30	243	29.5	15.28	1374.74
2024-08-31	244	27.8	13.58	1388.32
2024-09-01	245	27.4	13.18	1401.5
2024-09-02	246	27.2	12.98	1414.48
2024-09-03	247	25.4	11.18	1425.66
2024-09-04	248	25.4	11.18	1436.84
2024-09-05	249	26.9	12.68	1449.52
2024-09-06	250	26	11.78	1461.3
2024-09-07	251	26.7	12.48	1473.78
2024-09-08	252	27.9	13.68	1487.46
2024-09-09	253	28.6	14.38	1501.84
2024-09-10	254	28.5	14.28	1516.12
2024-09-11	255	27.6	13.38	1529.5
2024-09-12	256	27.8	13.58	1543.08
2024-09-13	257	29	14.78	1557.86
2024-09-14	258	29.5	15.28	1573.14
2024-09-15	259	28	13.78	1586.92
2024-09-16	260	27.6	13.38	1600.3
2024-09-17	261	30.1	15.88	1616.18
2024-09-18	262	29.6	15.38	1631.56
2024-09-19	263	30	15.78	1647.34
2024-09-20	264	26.3	12.08	1659.42
2024-09-21	265	22.6	8.38	1667.8
2024-09-22	266	22.6	8.38	1676.18
2024-09-23	267	20.9	6.68	1682.86
2024-09-24	268	21	6.78	1689.64
2024-09-25	269	22.9	8.68	1698.32
2024-09-26	270	23.4	9.18	1707.5
2024-09-27	271	24.1	9.88	1717.38
2024-09-28	272	23.2	8.98	1726.36
2024-09-29	273	21.9	7.68	1734.04
2024-09-30	274	21.7	7.48	1741.52
2024-10-01	275	22.1	7.88	1749.4
2024-10-02	276	19	4.78	1754.18
2024-10-03	277	18.2	3.98	1758.16
2024-10-04	278	18	3.78	1761.94
2024-10-05	279	18.2	3.98	1765.92
2024-10-06	280	18.2	3.98	1769.9
2024-10-07	281	17	2.78	1772.68
2024-10-08	282	19.2	4.98	1777.66
2024-10-09	283	18.4	4.18	1781.84
2024-10-10	284	17.7	3.48	1785.32
2024-10-11	285	17.8	3.58	1788.9
2024-10-12	286	17.8	3.58	1792.48
2024-10-13	287	18.1	3.88	1796.36
2024-10-14	288	19.2	4.98	1801.34
2024-10-15	289	20.7	6.48	1807.82
2024-10-16	290	19.9	5.68	1813.5
2024-10-17	291	18.9	4.68	1818.18
2024-10-18	292	20.9	6.68	1824.86
2024-10-19	293	18.8	4.58	1829.44
2024-10-20	294	14.7	0.48	1829.92
2024-10-21	295	16.2	1.98	1831.9
2024-10-22	296	18.6	4.38	1836.28
2024-10-23	297	16.9	2.68	1838.96
2024-10-24	298	13.5	0	1838.96
2024-10-25	299	16	1.78	1840.74
2024-10-26	300	16.5	2.28	1843.02
2024-10-27	301	15.3	1.08	1844.1
2024-10-28	302	16.3	2.08	1846.18
2024-10-29	303	16.7	2.48	1848.66
2024-10-30	304	14.8	0.58	1849.24
2024-10-31	305	15.8	1.58	1850.82
2024-11-01	306	14.4	0.18	1851
2024-11-02	307	17.2	2.98	1853.98
2024-11-03	308	15.1	0.88	1854.86
2024-11-04	309	14.3	0.08	1854.94
2024-11-05	310	13.2	0	1854.94
2024-11-06	311	9.4	0	1854.94
2024-11-07	312	9.7	0	1854.94
2024-11-08	313	12.6	0	1854.94
2024-11-09	314	13.1	0	1854.94
2024-11-10	315	13	0	1854.94
2024-11-11	316	14.3	0.08	1855.02
2024-11-12	317	13.1	0	1855.02
2024-11-13	318	12.7	0	1855.02
2024-11-14	319	13.4	0	1855.02
2024-11-15	320	14.7	0.48	1855.5
2024-11-16	321	16.1	1.88	1857.38
2024-11-17	322	12.8	0	1857.38
2024-11-18	323	6.4	0	1857.38
2024-11-19	324	7.9	0	1857.38
2024-11-20	325	7.8	0	1857.38
2024-11-21	326	8	0	1857.38
2024-11-22	327	7.2	0	1857.38
2024-11-23	328	7.5	0	1857.38
2024-11-24	329	8.4	0	1857.38
2024-11-25	330	9.2	0	1857.38
2024-11-26	331	10.1	0	1857.38
2024-11-27	332	5.8	0	1857.38
2024-11-28	333	5.4	0	1857.38
2024-11-29	334	5.3	0	1857.38
2024-11-30	335	6	0	1857.38
2024-12-01	336	6.9	0	1857.38
2024-12-02	337	8.8	0	1857.38
2024-12-03	338	7.1	0	1857.38
2024-12-04	339	4	0	1857.38
2024-12-05	340	4.9	0	1857.38
2024-12-06	341	4.3	0	1857.38
2024-12-07	342	2.8	0	1857.38
2024-12-08	343	2.6	0	1857.38
2024-12-09	344	2.6	0	1857.38
2024-12-10	345	2.7	0	1857.38
2024-12-11	346	3.7	0	1857.38
2024-12-12	347	2.7	0	1857.38
2024-12-13	348	2.6	0	1857.38
2024-12-14	349	1.8	0	1857.38
2024-12-15	350	2.4	0	1857.38
2024-12-16	351	2.5	0	1857.38
2024-12-17	352	2.9	0	1857.38
2024-12-18	353	0.1	0	1857.38
2024-12-19	354	0.1	0	1857.38
2024-12-20	355	1.3	0	1857.38
2024-12-21	356	1.3	0	1857.38
2024-12-22	357	-0.2	0	1857.38
2024-12-23	358	1.4	0	1857.38
2024-12-24	359	0.5	0	1857.38
2024-12-25	360	2.3	0	1857.38
2024-12-26	361	2.9	0	1857.38
2024-12-27	362	0.1	0	1857.38
2024-12-28	363	0.3	0	1857.38
2024-12-29	364	0.4	0	1857.38
2024-12-30	365	3.8	0	1857.38
2024-12-31	366	3.4	0	1857.38
				492.22
				3.77348
