# Supplementary material for: The Developmental Processes of Dolycoris baccarum (L.) (Hemiptera: Pentatomidae) Under Different Temperature Regimes
Source: Insects. 2025 Dec 9;16(12):1245. doi: 10.3390/insects16121245 (PMC12733740; doi:10.3390/insects16121245)
Supplement: Supplementary file 1 [file insects-16-01245-s001.zip › Dev. time_nymph_instars.xlsx]

## Sheet: Sheet1
Nymph	1						2						3						4						5
Trt	score					Trt	score					Trt	score					Trt	score					Trt	score
1	3					1	3					1	4					1	4					1	9
1	2					1	3					1	3					1	4					1	9
1	3					1	3					1	4					1	5					1	6
1	2					1	4					1	3					1	4					1	5
1	.					1	.					1	.					1	.					1	.
1	3					1	5					1	4					1	4					1	5
1	3					1	3					1	4					1	4					1	9
1	3					1	3					1	5					1	4					1	9
1	2					1	3					1	4					1	4					1	5
1	3					1	5					1	4					1	5					1	9
1	3					1	3					1	5					1	4					1	7
1	3					1	4					1	4					1	4					1	5
1	3					1	3					1	4					1	4					1	7
1	3					1	3					1	4					1	4					1	7
1	3					1	3					1	4					1	4					1	9
1	3					1	3					1	4					1	2					1	5
1	3					1	4					1	4					1	4					1	9
1	3					1	4					1	4					1	4					1	9
1	3					1	3					1	3					1	5					1	5
1	3					1	3					1	4					1	4					1	6
1	2					1	4					1	4					1	5					1	6
1	3					1	3					1	4					1	5					1	5
1	3					1	4					1	3					1	5					1	5
1	3					1	3					1	4					1	4					1	7
1	3					1	3					1	4					1	4					1	7
1	3					1	3					1	4					1	4					1	5
1	3					1	3					1	4					1	4					1	5
1	.					1	.					1	.					1	.					1	.
1	3					1	3					1	4					1	4					1	5
1	4					1	3					1	4					1	4					1	9
1	2					1	3					1	4					1	4					1	9
1	3					1	3					1	4					1	5					1	4
1	3					1	4					1	6					1	4					1	5
1	3					1	3					1	4					1	4					1	9
1	4					1	3					1	4					1	6					1	9
1	3					1	3					1	5					1	4					1	5
1	2					1	3					1	5					1	6					1	9
1	2					1	4					1	4					1	4					1	5
1	3					1	3					1	5					1	4					1	5
1	3					1	4					1	7					1	4					1	5
1	.					1	.					1	.					1	.					1	.
1	2					1	4					1	7					1	4					1	5
1	3					1	4					1	4					1	6					1	4
1	3					1	4					1	3					1	4					1	5
1	3					1	3					1	4					1	4					1	6
1	3					1	3					1	4					1	4					1	6
1	3					1	3					1	4					1	4					1	5
1	.					1	.					1	.					1	.					1	.
1	3					1	4					1	5					1	4					1	5
1	.					1	.					1	.					1	.					1	.
1	2					1	4					1	4					1	4					1	9
1	4					1	3					1	4					1	6					1	4
1	3					1	4					1	3					1	4					1	5
1	3					1	3					1	4					1	4					1	9
1	3					1	4					1	4					1	4					1	9
1	3					1	3					1	4					1	4					1	5
2	3					2	4					2	3					2	8					2	8
2	3					2	4					2	6					2	8					2	9
2	3					2	4					2	6					2	5					2	9
2	3					2	4					2	5					2	3					2	9
2	3					2	4					2	6					2	5					2	10
2	3					2	3					2	6					2	5					2	9
2	4					2	4					2	5					2	6					2	7
2	3					2	3					2	4					2	4					2	9
2	3					2	3					2	4					2	11					2	7
2	3					2	4					2	4					2	4					2	8
2	3					2	3					2	6					2	5					2	7
2	3					2	3					2	5					2	5					2	8
2	3					2	4					2	6					2	6					2	9
2	3					2	3					2	4					2	6					2	8
2	3					2	3					2	3					2	11					2	9
2	4					2	4					2	6					2	7					2	9
2	4					2	4					2	6					2	8					2	9
2	3					2	4					2	3					2	12					2	9
2	3					2	3					2	5					2	13					2	8
2	3					2	3					2	6					2	5					2	8
2	3					2	3					2	5					2	3					2	9
2	3					2	4					2	5					2	6					2	9
2	3					2	3					2	4					2	6					2	6
2	4					2	4					2	6					2	7					2	9
2	3					2	4					2	6					2	8					2	9
2	3					2	4					2	3					2	3					2	9
2	3					2	4					2	5					2	8					2	8
2	3					2	3					2	6					2	5					2	9
2	3					2	3					2	4					2	8					2	9
2	.					2	.					2	.					2	.					2	.
2	3					2	3					2	5					2	13					2	8
2	3					2	3					2	6					2	5					2	8
2	3					2	3					2	4					2	5					2	9
2	.					2	.					2	.					2	.					2	.
2	.					2	.					2	.					2	.					2	.
2	3					2	3					2	5					2	3					2	9
2	3					2	3					2	6					2	5					2	9
2	3					2	3					2	5					2	3					2	8
2	3					2	4					2	6					2	6					2	9
2	3					2	3					2	4					2	6					2	8
2	4					2	4					2	6					2	7					2	9
2	4					2	4					2	6					2	8					2	9
2	3					2	4					2	7					2	3					2	9
2	3					2	3					2	5					2	3					2	8
2	3					2	3					2	5					2	5					2	9
2	3					2	3					2	4					2	3					2	9
2	4					2	4					2	5					2	6					2	9
2	4					2	4					2	5					2	5					2	8
2	4					2	3					2	5					2	5					2	9
3	4					3	7					3	3					3	4					3	16
3	3					3	9					3	6					3	7					3	8
3	3					3	5					3	6					3	11					3	8
3	3					3	7					3	6					3	3					3	3
3	3					3	8					3	8					3	6					3	3
3	4					3	6					3	6					3	11					3	8
3	4					3	.					3	.					3	.					3	.
3	4					3	8					3	4					3	4					3	8
3	3					3	8					3	4					3	7					3	8
3	3					3	7					3	4					3	13					3	8
3	4					3	6					3	3					3	11					3	8
3	3					3	6					3	6					3	11					3	8
3	3					3	6					3	6					3	11					3	8
3	3					3	6					3	6					3	11					3	8
3	.					3	.					3	.					3	.					3	.
3	4					3	5					3	6					3	11					3	8
3	4					3	5					3	6					3	13					3	8
3	4					3	5					3	6					3	13					3	8
3	4					3	5					3	6					3	13					3	8
3	.					3	.					3	.					3	.					3	.
3	4					3	7					3	6					3	7					3	8
3	4					3	7					3	6					3	7					3	8
3	4					3	6					3	6					3	7					3	8
3	4					3	7					3	11					3	7					3	8
3	4					3	6					3	6					3	11					3	8
3	4					3	8					3	11					3	11					3	8
3	3					3	7					3	6					3	7					3	12
3	3					3	7					3	6					3	7					3	8
3	4					3	7					3	6					3	7					3	12
3	4					3	7					3	6					3	11					3	8
3	5					3	7					3	8					3	11					3	8
3	5					3	7					3	8					3	11					3	16
3	4					3	8					3	8					3	6					3	16
3	4					3	5					3	6					3	6					3	8
3	4					3	8					3	6					3	6					3	8
3	5					3	8					3	6					3	6					3	8
3	4					3	5					3	10					3	11					3	8
3	3					3	5					3	6					3	11					3	8
3	4					3	8					3	6					3	11					3	8
3	4					3	8					3	8					3	11					3	16
3	4					3	5					3	8					3	11					3	8
3	4					3	8					3	8					3	11					3	8
3	4					3	7					3	8					3	11					3	8
3	4					3	8					3	8					3	11					3	8
3	.					3	.					3	.					3	.					3	.
3	3					3	5					3	10					3	6					3	8
3	3					3	5					3	10					3	11					3	8
3	3					3	5					3	10					3	11					3	8
3	3					3	5					3	8					3	11					3	8
3	3					3	5					3	8					3	11					3	8
3	3					3	5					3	8					3	11					3	8
4	5					4	4					4	9					4	14					4	20
4	4					4	10					4	11					4	6					4	4
4	5					4	6					4	9					4	6					4	4
4	4					4	10					4	11					4	4					4	4
4	.					4	.					4	.					4	.					4	.
4	4					4	6					4	8					4	6					4	20
4	4					4	6					4	8					4	6					4	11
4	5					4	9					4	8					4	9					4	20
4	.					4	.					4	.					4						4	.
4	6					4	9					4	4					4	6					4	11
4	6					4	9					4	8					4	6					4	11
4	4					4	9					4	10					4	6					4	11
4	6					4	9					4	12					4	6					4	11
4	6					4	9					4	4					4	13					4	11
4	4					4	2					4	9					4	6					4	11
4	6					4	9					4	11					4	14					4	20
4	4					4	2					4	8					4	9					4	14
4	5					4	6					4	9					4	6					4	11
4	5					4	6					4	9					4	6					4	11
4	5					4	6					4	9					4	6					4	11
4	5					4	6					4	9					4	6					4	11
4	6					4	9					4	9					4	6					4	20
4	6					4	9					4	9					4	6					4	20
4	6					4	9					4	11					4	6					4	4
4	5					4	9					4	9					4	6					4	4
4	5					4	10					4	9					4	6					4	4
4	5					4	10					4	9					4	9					4	4
4	5					4	6					4	9					4	9					4	4
4	5					4	10					4	9					4	9					4	4
4	5					4	9					4	10					4	9					4	4
4	5					4	9					4	9					4	9					4	4
4	4					4	9					4	10					4	9					4	4
4	4					4	9					4	10					4	9					4	4
4	4					4	10					4	12					4	9					4	4
4	.					4	.					4	.					4	.					4	.
4	5					4	2					4	8					4	9					4	20
4	6					4	2					4	8					4	9					4	4
4	6					4	9					4	8					4	9					4	4
4	6					4	9					4	8					4	9					4	4
4	6					4	2					4	8					4	9					4	14
4	5					4	9					4	8					4	9					4	17
4	5					4	9					4	8					4	9					4	14
4	5					4	2					4	8					4	9					4	14
4	5					4	9					4	9					4	6					4	14
4	5					4	9					4	4					4	9					4	17
4	5					4	9					4	4					4	9					4	17
4	5					4	9					4	4					4	6					4	13
4	5					4	9					4	11					4	9					4	13
4	5					4	9					4	4					4	9					4	13
4	7					4	2					4	4					4	9					4	13
4	6					4	2					4	11					4	10					4	11
4	6					4	2					4	4					4	6					4	11
4	6					4	6					4	10					4	6					4	11
4	6					4	6					4	9					4	6					4	11
5	9					5	3					5	21					5	6					5	30
5	10					5	3					5	21					5	5					5	29
5	9					5	3					5	21					5	5					5	29
5	11					5	2					5	21					5	3					5	29
5	9					5	2					5	26					5	5					5	29
5	14					5	.					5	.					5	.					5	.
5	.					5	.					5	.					5	.					5	.
5	.					5	.					5	.					5	.					5	.
5	9					5	2					5	19					5	5					5	29
5	10					5	2					5	19					5	6					5	29
5	9					5	2					5	18					5	3					5	29
5	9					5	2					5	18					5	6					5	31
5	9					5	2					5	18					5	6					5	31
5	9					5	2					5	19					5	5					5	30
5	.					5	.					5	.					5	.					5	.
5	.					5	.					5	.					5	.					5	.
5	9					5	3					5	20					5	6					5	31
5	9					5	3					5	21					5	3					5	29
5	9					5	2					5	17					5	6					5	29
5	9					5	2					5	21					5	3					5	29
5	.					5	.					5	.					5	.					5	.
5	.					5	.					5	.					5	.					5	.
5	.					5	.					5	.					5	.					5	.
5	.					5	.					5	.					5	.					5	.
5	.					5	.					5	.					5	.					5	.
5	11					5	2					5	21					5	6					5	29
5	11					5	2					5	19					5	7					5	30
5	11					5	2					5	17					5	5					5	29
5	9					5	2					5	14					5	5					5	29
5	9					5	2					5	15					5	7					5	29
5	9					5	2					5	14					5	7					5	29
5	9					5	2					5	17					5	5					5	31
5	.					5	.					5	.					5	.					5	.
5	9					5	2					5	14					5	3					5	31
5	11					5	2					5	19					5	3					5	31
5	9					5	3					5	19					5	3					5	33
5	.					5	.					5	.					5	.					5	.
5	10					5	3					5	21					5	5					5	29
5	10					5	3					5	21					5	5					5	29
5	.					5	.					5	.					5	.					5	.
5	.					5	.					5	.					5	.					5	.
5	.					5	.					5	.					5	.					5	.
5	.					5	.					5	.					5	.					5	.
5	9					5	2					5	27					5	6					5	29
5	10					5	2					5	19					5	6					5	29
5	10					5	2					5	14					5	6					5	29
5	.					5	.					5	.					5	.					5	.
5	.					5	.					5	.					5	.					5	.
5	9					5	2					5	16					5	6					5	28
5	9					5	2					5	19					5	6					5	28
5	9					5	2					5	15					5	6					5	28
5	.					5	.					5	.					5	.					5	.
5	.					5	.					5	.					5	.					5	.
5	9					5	2					5	13					5	5					5	30
5	.					5	.					5	.					5	.					5	.
5	9					5	3					5	14					5	5					5	29
5	10					5	3					5	14					5	5					5	29
5	9					5	3					5	14					5	5					5	29
ANOVA	F=688.53, df=4, 229, p<0.0001					ANOVA	F=94.86, df=4, 227, p<0.0001					ANOVA	F=331.16, df=4, 227, p<0.0001					ANOVA	F=47.25, df=4, 227, p<0.0001					ANOVA	F=374.76, df=4, 227, p<0.0001
Temp	Rank					Temp	Rank					Temp	Rank					Temp	Rank					Temp	Rank
35	E					35	C					35	E					35	E					35	D
30	D					30	C					30	D					30	C					30	C
27	C					27	B					27	C					27	A					27	C
25	B					25	A					25	B					25	B					25	B
20	A					20	D					20	A					20	D					20	A
