# Supplementary material for: The Developmental Processes of Dolycoris baccarum (L.) (Hemiptera: Pentatomidae) Under Different Temperature Regimes
Source: Insects. 2025 Dec 9;16(12):1245. doi: 10.3390/insects16121245 (PMC12733740; doi:10.3390/insects16121245)
Supplement: Supplementary file 1 [file insects-16-01245-s001.zip › dev_e.xlsx]

## Sheet: Sheet1
Trt	score
1	3
1	2
1	2
1	2
1	2
1	2
1	2
1	2
1	2
1	2
1	2
1	2
1	2
1	.
1	2
1	2
1	2
1	2
1	2
1	2
1	3
1	2
1	2
1	2
1	2
1	2
1	2
1	2
1	2
1	2
1	2
1	2
1	2
1	2
1	2
1	2
1	2
1	2
1	2
1	2
1	.
1	.
1	.
1	2
1	2
1	2
1	2
1	2
1	2
1	2
1	2
1	2
1	2
1	2
1	2
1	2
1	2
1	2
1	3
1	2
1	2
1	2
1	2
1	.
1	2
1	2
1	2
1	2
1	2
1	2
1	2
1	3
1	3
1	2
2	4
2	3
2	3
2	3
2	4
2	4
2	4
2	4
2	4
2	4
2	4
2	4
2	4
2	4
2	4
2	3
2	3
2	3
2	3
2	3
2	3
2	3
2	3
2	3
2	3
2	3
2	3
2	3
2	3
2	3
2	3
2	3
2	3
2	3
2	3
2	4
2	3
2	3
2	3
2	3
2	.
2	3
2	3
2	3
2	3
2	3
2	3
2	3
2	3
2	3
2	3
2	2
2	2
2	2
2	3
2	3
3	3
3	3
3	3
3	3
3	3
3	3
3	3
3	3
3	3
3	4
3	3
3	3
3	3
3	3
3	4
3	3
3	3
3	4
3	3
3	3
3	3
3	3
3	3
3	3
3	3
3	3
3	3
3	3
3	3
3	3
3	3
3	3
3	3
3	3
3	3
3	3
3	4
3	4
3	3
3	3
3	3
3	3
3	3
3	3
3	3
3	3
3	3
3	3
3	3
4	4
4	4
4	3
4	3
4	5
4	4
4	3
4	4
4	3
4	5
4	4
4	4
4	4
4	4
4	4
4	4
4	4
4	4
4	4
4	4
4	4
4	4
4	4
4	4
4	4
4	4
4	4
4	4
4	4
4	4
4	4
4	4
4	4
4	4
4	4
4	4
4	5
4	5
4	5
4	4
4	4
4	4
4	4
4	4
4	4
4	4
4	4
4	4
4	4
4	4
4	4
5	5
5	5
5	5
5	5
5	5
5	5
5	5
5	5
5	5
5	5
5	5
5	5
5	5
5	5
5	5
5	5
5	5
5	6
5	6
5	6
5	4
5	4
5	4
5	4
5	4
5	4
5	4
5	4
5	4
5	4
5	4
5	4
5	4
5	4
5	6
5	6
5	6
5	6
5	6
5	6
5	6
5	6
5	6
5	6
5	6
5	6
5	6
5	4
5	4
5	4
5	4
5	5
5	4
5	5
6	16
6	16
6	16
6	16
6	16
6	16
6	18
6	18
6	18
6	18
6	18
6	18
6	18
6	18
6	.
6	.
6	18
6	18
6	18
6	18
6	14
6	14
6	14
6	14
6	14
6	14
6	14
6	14
6	16
6	16
6	16
6	16
6	16
6	16
6	16
6	16
6	16
6	16
6	16
6	.
6	.
6	.
6	.
6	12
6	12
6	12
6	12
6	13
6	13
6	13
6	13
6	.
6	.
6	13
6	13
6	13
6	13
6	15
7	23
7	23
7	23
7	23
7	23
7	23
7	.
7	.
7	25
7	25
7	.
7	.
7	.
7	25
7	25
7	25
7	35
7	25
7	36
7	25
7	34
7	34
7	34
7	34
7	34
7	34
7	34
7	35
7	34
7	.
7	34
7	34
7	35
7	34
7	34
7	32
7	32
7	34
7	34
7	.
7	34
7	34
7	31
7	31
7	.
7	34
7	34
