# Supplementary material for: The Developmental Processes of Dolycoris baccarum (L.) (Hemiptera: Pentatomidae) Under Different Temperature Regimes
Source: Insects. 2025 Dec 9;16(12):1245. doi: 10.3390/insects16121245 (PMC12733740; doi:10.3390/insects16121245)
Supplement: Supplementary file 1 [file insects-16-01245-s001.zip › long_F.xlsx]

## Sheet: Sheet1
Trt	score
1	38
1	35
1	41
1	41
1	31
1	35
1	36
1	36
1	34
1	34
1	30
1	30
1	38
1	36
1	31
1	30
1	22
1	20
1	25
1	24
1	24
1	27
1	27
2	42
2	45
2	45
2	45
2	44
2	47
2	47
2	47
2	47
2	46
2	44
2	42
2	44
2	43
2	47
2	47
2	44
2	41
2	44
2	45
2	45
2	45
2	45
2	36
2	37
3	37
3	43
3	36
3	39
3	37
3	39
3	39
3	39
3	39
3	39
3	37
3	37
3	37
3	36
3	36
3	37
3	37
3	38
3	38
3	38
3	38
3	37
3	38
3	37
3	37
4	35
4	35
4	35
4	35
4	35
4	36
4	36
4	36
4	39
4	36
4	36
4	37
4	37
4	37
4	37
4	31
4	34
4	34
4	34
4	34
4	34
4	37
4	34
4	32
4	34
4	34
5	21
5	26
5	26
5	31
5	29
5	33
5	29
5	29
5	29
5	27
5	26
5	29
5	30
5	33
5	30
5	33
