# Supplementary material for: The Developmental Processes of Dolycoris baccarum (L.) (Hemiptera: Pentatomidae) Under Different Temperature Regimes
Source: Insects. 2025 Dec 9;16(12):1245. doi: 10.3390/insects16121245 (PMC12733740; doi:10.3390/insects16121245)
Supplement: Supplementary file 1 [file insects-16-01245-s001.zip › long_t-test.xlsx]

## Sheet: Sheet1
FACTOR1	FACTOR2
38	22
35	28
41	28
41	28
31	23
35	22
36	19
36	23
34	18
34	21
30	17
30	19
38	21
36	27
31	26
30	26
22	19
20	20
25	19
24	19
24	15
27	16
27	15
.	28
.	20
.	16
