# Supplementary material for: The Developmental Processes of Dolycoris baccarum (L.) (Hemiptera: Pentatomidae) Under Different Temperature Regimes
Source: Insects. 2025 Dec 9;16(12):1245. doi: 10.3390/insects16121245 (PMC12733740; doi:10.3390/insects16121245)
Supplement: Supplementary file 1 [file insects-16-01245-s001.zip › mortality_e.xlsx]

## Sheet: Sheet1
Trt	score
1	0
1	0
1	0
1	0
1	0
1	0
1	0
1	0
1	0
1	0
1	0
1	0
1	0
1	100
1	0
1	0
1	0
1	0
1	0
1	0
1	0
1	0
1	0
1	0
1	0
1	0
1	0
1	0
1	0
1	0
1	0
1	0
1	0
1	0
1	0
1	0
1	0
1	0
1	0
1	0
1	100
1	100
1	100
1	0
1	0
1	0
1	0
1	0
1	0
1	0
1	0
1	0
1	0
1	0
1	0
1	0
1	0
1	0
1	0
1	0
1	0
1	0
1	0
1	100
1	0
1	0
1	0
1	0
1	0
1	0
1	0
1	0
1	0
1	0
2	0
2	0
2	0
2	0
2	0
2	0
2	0
2	0
2	0
2	0
2	0
2	0
2	0
2	0
2	0
2	0
2	0
2	0
2	0
2	0
2	0
2	0
2	0
2	0
2	0
2	0
2	0
2	0
2	0
2	0
2	0
2	0
2	0
2	0
2	0
2	0
2	0
2	0
2	0
2	0
2	100
2	0
2	0
2	0
2	0
2	0
2	0
2	0
2	0
2	0
2	0
2	0
2	0
2	0
2	0
2	0
3	0
3	0
3	0
3	0
3	0
3	0
3	0
3	0
3	0
3	0
3	0
3	0
3	0
3	0
3	0
3	0
3	0
3	0
3	0
3	0
3	0
3	0
3	0
3	0
3	0
3	0
3	0
3	0
3	0
3	0
3	0
3	0
3	0
3	0
3	0
3	0
3	0
3	0
3	0
3	0
3	0
3	0
3	0
3	0
3	0
3	0
3	0
3	0
3	0
4	0
4	0
4	0
4	0
4	0
4	0
4	0
4	0
4	0
4	0
4	0
4	0
4	0
4	0
4	0
4	0
4	0
4	0
4	0
4	0
4	0
4	0
4	0
4	0
4	0
4	0
4	0
4	0
4	0
4	0
4	0
4	0
4	0
4	0
4	0
4	0
4	0
4	0
4	0
4	0
4	0
4	0
4	0
4	0
4	0
4	0
4	0
4	0
4	0
4	0
4	0
5	0
5	0
5	0
5	0
5	0
5	0
5	0
5	0
5	0
5	0
5	0
5	0
5	0
5	0
5	0
5	0
5	0
5	0
5	0
5	0
5	0
5	0
5	0
5	0
5	0
5	0
5	0
5	0
5	0
5	0
5	0
5	0
5	0
5	0
5	0
5	0
5	0
5	0
5	0
5	0
5	0
5	0
5	0
5	0
5	0
5	0
5	0
5	0
5	0
5	0
5	0
5	0
5	0
5	0
5	100
6	0
6	0
6	0
6	0
6	0
6	0
6	0
6	0
6	0
6	0
6	0
6	0
6	0
6	0
6	100
6	100
6	0
6	0
6	0
6	0
6	0
6	0
6	0
6	0
6	0
6	0
6	0
6	0
6	0
6	0
6	0
6	0
6	0
6	0
6	0
6	0
6	0
6	0
6	0
6	100
6	100
6	100
6	100
6	0
6	0
6	0
6	0
6	0
6	0
6	0
6	0
6	100
6	100
6	0
6	0
6	0
6	0
6	0
7	0
7	0
7	0
7	0
7	0
7	0
7	100
7	100
7	0
7	0
7	100
7	100
7	100
7	0
7	0
7	0
7	0
7	0
7	0
7	0
7	0
7	0
7	0
7	0
7	0
7	0
7	0
7	0
7	0
7	100
7	0
7	0
7	0
7	0
7	0
7	0
7	0
7	0
7	0
7	100
7	0
7	0
7	0
7	0
7	100
7	0
7	0
7	100
7	100
